# Supplementary material for: Systematic Identification of Culture Conditions for Induction and Maintenance of Naive Human Pluripotency
Source: Cell Stem Cell. 2014 Oct 2;15(4):471–87. doi: 10.1016/j.stem.2014.07.002 (PMC4184977; doi:10.1016/j.stem.2014.07.002)
Supplement: Table S1. Gene Expression of Naive and Primed Human ESCs, Associated with Figure 6 — Normalized gene expression values from microarray samples shown in Figure 6A. Data set includes two primed human ESC samples (hESM) and five naive human ESC samples (5i/L/A or 6i/L/A). Genes are ordered according to Column I (log2 FC naive versus primed) with the most upregulated genes in the naive state at the top of the list. [file mmc2.xlsx]

## Sheet: All genes
Gene	WIBR3 hESM	WIBR2 hESM	WIBR2 6i/L/A (1)	WIBR2 6i/L/A (2)	WIBR3 6i/L/A	WIN1 5i/L/A	WIN1 6i/L/A	Log2_FC_Naive vs. hESM	Pvalue_Naive vs. hESM
KHDC1 /// KHDC1L	28.942	30.299	20197	20568	19570	42696	30228	9.76419	0.00127119
DPPA5	35.118	18.702	16621	15955	15695	32356	21241	9.5489	0.000768056
KHDC1	35.381	33.551	10152	10342	9842	21406	15159	8.55195	0.00124972
OLAH	19.455	13.793	3345.9	3692.6	4190.8	6867.3	3856.3	8.08824	0.000480396
C6orf221	30.395	23.546	6644.6	5819.6	4192.7	11747	6634.7	8.04049	0.00207722
DNMT3L	80.515	39.164	13167	12332	13286	20420	13157	7.95041	4.27667e-05
DPPA3 /// STELLAR	51.856	34.114	8753.7	9074.7	5613.4	13227	13024	7.7365	0.000482345
NLRP7	242.75	73.626	19653	19626	20821	36376	25527	7.25239	0.000241991
ALPPL2	73.247	45.74	7537.1	7989.8	9908.6	10213	7144.5	7.22689	2.97053e-06
FAM151A	36.053	23.14	2403.5	961.66	3259.3	10139	5497.7	7.14568	0.059083
ZFP42	11.233	6.2343	1326.4	1349.9	1086.5	947.35	830.4	7.07497	7.93838e-05
SYCP3	20.088	11.816	1568.9	1940.6	1885.6	2799.1	1995	7.00472	3.44202e-05
RPS4Y1	53.809	39.231	37.857	38.647	35.79	22613	14329	6.93223	0.250572
TRIM60	11.521	14.139	1317.6	1060.2	1218.7	1946.6	1423.2	6.75503	6.21894e-05
HORMAD1	12.878	9.9529	869.84	1200.1	1216.4	1577.2	800.79	6.73488	0.000162069
ZNF534	9.4141	7.3552	580.74	502.12	504.83	1679.5	820.91	6.60608	0.0198402
COX7B2	6.4365	6.2898	647.56	450.22	757.76	231.63	250.19	6.35759	0.00763573
C13orf15	38.211	17.294	1858.2	1631.5	1793.8	3347.8	2497.3	6.28082	0.000462811
KLF17	20.132	22.439	1042.5	1363.8	1264.8	1761.3	818.03	5.99557	0.000214987
ALPP	60.106	42.801	2596	2751.2	3389.3	3526.7	2484.9	5.89685	2.78596e-06
RRAD	58.553	31.798	1386.3	1431.6	1776	4718.4	2721.2	5.68745	0.0164783
MT1M	78.078	61.88	3374.1	2990.5	1636.2	6081.3	4818.8	5.65272	0.00450913
GPX2	116.81	39.669	2782.3	2803.1	2793	5922.2	3310.9	5.51396	0.00176769
MT1JP	59.369	45.825	2141.9	1961.9	1073.4	4022.9	2976.2	5.45053	0.00485837
MT1JP /// MT1M /// MT1P3	67.468	42.263	2308.5	2026.9	1089.3	4162.6	3272.4	5.44908	0.00493271
SLC25A16	107.93	59.24	2913.8	2912.4	3022.9	5042.5	2910.3	5.37675	0.00020938
CRIP1	242.43	102.96	5912.9	5900	4161.6	11099	7452.4	5.29251	0.00159968
PRAP1	71.374	47.026	1699.9	1939.2	1580.8	3997.2	2413.3	5.28257	0.003193
NLRP2	78.607	570.99	10309	9579.5	10895	17520	12089	5.21644	0.00014652
DSCR8	17.264	16.247	543.18	595.72	531.06	774.16	426.61	5.18854	0.0142279
HYAL4	19.501	19.683	491.77	527.58	690.57	955.38	547.71	5.08789	0.000321498
NUPR1	50.887	33.857	1056.5	1354.9	1433.3	1801.7	855.23	5.05808	0.000228171
ZNF208	16.801	9.949	148.26	216.64	300.24	1068.2	429.21	5.01787	0.0793679
EIF1AY	9.1398	11.967	11.648	15.418	11.581	1315.6	1037.9	5.00364	0.23543
DDX43	20.721	16.821	402.35	422.42	529.2	1052.1	534.23	5.00203	0.00483065
MLKL	11.937	14.983	467.74	404.98	304.31	510.58	311.28	4.97016	5.25631e-05
HSBP1L1	67.054	27.975	1134.9	1139	1205	2341.6	1393.6	4.93663	0.0011316
OOEP	58.402	42.031	1158.4	1063.2	1227.5	2459.3	1424.4	4.87846	0.00199887
MT1H	1088.5	32.379	13263	12433	11882	26949	19008	4.8472	0.00181819
LRP2	52.877	182.15	2834.6	2634.1	2990.6	4802.7	3320.1	4.81833	0.000148798
LUZP4	31.09	20.343	495.42	540.09	566.95	1165.2	533.46	4.74983	0.00371437
MAGEB2	17.059	17.121	453.11	458.54	578.12	346.84	302.82	4.74775	0.000106497
DNAJC15	313.37	129.34	5289.5	4635.7	5063.3	8645.7	5427.6	4.73837	0.000265765
C1QTNF9 /// SPATA13	15.164	10.873	496.85	488.78	362.91	17.239	15.935	4.71302	0.0905692
PLBD1	388.01	137.2	6757.5	7847.4	4460.3	7704.7	6714.6	4.67157	2.2132e-05
SUSD2	109.88	57.239	2307.2	2067.2	1477	2452.9	1735.8	4.63491	1.9596e-05
MAEL	18.403	16.238	477.83	576.1	374.77	252.05	384.46	4.60048	0.000331274
NANOGP1	190.16	71.976	3043.1	3465.5	2533.1	3479	2369.9	4.57786	6.37853e-06
SMPDL3A	75.45	53.91	1402	1293.9	1424.2	2023.5	1218	4.56962	3.67356e-05
CD70	44.601	39.845	754.61	831.68	898.79	1508.1	667.33	4.56337	0.00139047
NEFH	66.987	34.93	1057.4	946.91	939.31	1861	1297.8	4.55896	0.000549353
KLF4	198.9	63.451	2896.4	2745.2	2443.1	4085.6	2817.9	4.53572	2.92715e-05
SCUBE2	42.94	34.513	563.26	548.24	418.32	2050.8	847.94	4.53074	0.0545266
WDR66	43.606	29.425	673.72	686.22	710.99	1236.3	774.62	4.50097	0.000317231
CSF2RA	27.139	19.069	481.89	452.49	596.99	532.59	338	4.48113	2.10232e-05
DNAJA4	21.992	14.559	271.56	285.31	320.45	737.95	409.91	4.46572	0.00708307
GPNMB	29.515	22.332	522.84	624.37	355.1	695.42	564.6	4.40561	6.10609e-05
REEP1	39.522	20.789	517.28	499.68	664.52	845.57	548.61	4.38889	6.70938e-05
PYGB	127.45	84.635	1805.8	1877.9	2201.4	2936.9	1829.7	4.37839	4.9246e-05
FCGBP	46.555	36.297	521.54	756.94	1001	1057.5	530.98	4.33186	0.000734329
RTP3	35.869	31.108	581.59	507.59	875.47	694.37	411.38	4.31109	0.000342365
EFHD1	142.55	88.287	2504.6	2935.1	2234.4	1423.6	1252.5	4.30056	0.00111179
ZNF826P	9.4525	8.7004	108.03	128.36	109.5	365.63	266.38	4.29263	0.0609376
GBA3	25.565	15.52	311.91	444.11	409.53	414.76	183.99	4.26545	0.000457905
DEPDC6	152.65	48.415	1592.4	1569.7	2164.1	2290.1	1317.2	4.24336	7.50683e-05
ZNF257	9.1172	8.1931	61.365	92.254	99.52	396.47	245.47	4.22987	0.0639137
ZNF682	11.821	14.12	136.45	163.74	167.44	474.82	260.02	4.18311	0.0203875
SMARCA2	211.57	82.318	1980.8	2360.5	2512.8	3601.6	2084.7	4.15288	0.000237397
GTSF1	34.889	27.158	601.16	619.64	767.11	213.99	291.42	4.14924	0.00721182
ACOT4	19.873	14.322	286.48	275.34	230.68	412.09	243.05	4.13861	0.00012853
SLC16A10	154.78	85.807	1981.7	1547	1576.2	3221.3	1987.9	4.11303	0.000838845
XIST	19.495	15.271	356.18	364.88	453.7	26.378	23.684	4.11058	0.0833536
BTLA	16.902	12.092	120.54	95.68	142.82	610.41	280.42	4.06334	0.0862505
GDF3	473.42	370.48	9236.5	9165.2	2747.7	6631.9	7803.6	4.0409	0.00199111
ANKRD55	23.494	19.685	303.68	346.82	385.51	372.3	247.44	4.02749	9.10688e-06
TNFSF9	103.16	52.752	938.79	768.56	1074.6	2294.4	1033.7	4.02499	0.00997573
SLC7A7	134.41	88.653	1339.9	1446.7	1872	2602.1	1226.1	4.02459	0.000896405
TFCP2L1	67.226	34.569	801.75	788.24	659.8	1055.9	664.3	4.02121	2.57934e-05
CD53	22.574	15.083	116.18	80.794	187.68	818.86	228.9	3.99819	0.156595
TRIB3	132.68	74.877	1359.8	1825.8	1767.5	1610.3	913.9	3.98286	0.000145007
REC8	129.01	55.181	948.48	1576.7	1427	1863.1	1172.3	3.98057	0.000423902
ASRGL1	296.04	178.2	2827.2	3085.3	2332.2	5156.5	3151.6	3.8206	0.00093452
KLF5	68.549	31.426	553.58	548.08	511.17	1173.3	886.77	3.80055	0.00265401
ZFP57	60.58	37.136	518.82	537.32	558.01	1078.3	705.72	3.78418	0.00125315
NMI	76.65	27.579	623.28	639.12	418.87	1188.8	663.23	3.78326	0.00337881
LIPH	16.168	14.418	195.13	186.78	195.36	262.03	164.41	3.77824	1.29125e-05
RAB15	485.78	422.12	5945.4	5388.7	5079.1	8209.7	5288.1	3.76132	4.76842e-05
MT1G	2753.8	108.12	16535	15419	14790	30377	21716	3.75207	0.000967031
TRIM61	23.934	36.514	245.56	211.02	290.82	872.24	508.53	3.74383	0.0334836
BRDT	22.772	10.875	126.1	132.49	236.34	400.11	266.12	3.7334	0.00889663
UPP1	455.55	359.07	4794.5	4326.6	4394.2	7953.4	4978	3.71996	0.00036691
C1QTNF9 /// C1QTNF9B	26.894	31.036	532.07	507.16	432.13	48.318	43.617	3.71331	0.0748196
C1orf59	138.63	88.471	1058.6	1177.5	1467.3	2243.4	1295.4	3.71071	0.000845852
ERVWE1	24.251	26.424	327.32	230.19	506.92	252.23	141.07	3.69946	0.00838728
ATAD3B	200.26	141.71	1978.8	1859.7	1780.3	3089.4	2289.2	3.67043	0.000115806
ZP4	34.022	23.579	262.72	290.74	300.45	605.7	286.07	3.66335	0.00388805
C1QTNF9 /// C1QTNF9B /// SPATA13	35.343	43.019	700.85	667.79	560.25	54.48	58.375	3.66166	0.078641
INSM1	72.845	31.872	403.59	392.82	833.11	972.65	364.9	3.63515	0.00986178
HRK	56.603	47.91	502.62	599.61	542.66	945.64	767.6	3.63149	0.000283563
ZNF726	10.536	15.326	155.57	167.03	142.22	165.86	136.94	3.608	0.0395338
ITGAM	30.029	23.32	292.69	294.32	303.84	403.31	242.66	3.60041	1.9796e-05
ATAD3A /// ATAD3B	328.7	217.57	2933.4	2823	2718.8	4749.4	3557.4	3.59747	0.00015395
ATP8B1	28.432	18.35	318.88	301.41	312.35	199.77	168.44	3.5973	0.000275661
PEG3	14.204	13.573	119.99	118.71	116.54	308.99	216.68	3.57972	0.00932517
MGLL	63.081	48.321	516.62	581.5	505.99	1047.2	652.61	3.57286	0.00117527
TSPYL5	16.146	14.22	145.15	203.43	203.73	169.19	119.96	3.57047	0.000296873
NANOG /// NANOGP1	256.44	90.424	1784.6	1895.1	1188	3301.4	2013.3	3.55774	0.00253044
C16orf73	61.004	31.706	268.68	348.39	594.81	970.79	469.64	3.55723	0.0136967
FABP3	188.2	133.43	1105.6	868.32	1428.4	4048.3	2273.7	3.53389	0.0393188
MAN1C1	93.317	38.47	707.32	750.71	654.05	928.47	755.42	3.52805	2.9629e-06
LOC100128252	42.126	15.527	341.14	341.99	352.88	293.08	192.55	3.5269	0.0018368
CCNA1	48.425	42.687	611.81	592.39	303.3	581.56	258.59	3.51907	0.00228484
KNG1	16.093	15.985	174.61	197.99	265.85	96.885	96.924	3.51875	0.0054782
PDCL2	17.934	13.811	109.1	105.76	107.55	401.02	156.44	3.51025	0.0562697
RGL1	155.29	101.23	1235.4	1346.5	1017.3	2233.5	1377	3.50702	0.000976029
ATP6V1B1	28.623	17.829	227.21	215.64	246.81	366.11	228.14	3.50641	0.000138565
ZNF90	11.576	13.705	84.261	99.277	125.26	264.79	146.89	3.50389	0.017835
ABCC13	20.522	16.829	123.2	140.4	90.158	491.23	281.27	3.49971	0.0573132
ZNF676	14.354	10.651	61.16	88.966	122.11	292.59	169.4	3.49752	0.0299825
CD320	223.01	184.89	2082.6	1866.7	2335.3	2910.5	1802.5	3.49458	3.57926e-05
PBX4	95.409	50.77	642.52	700.14	744.26	1183.1	743.06	3.48349	0.000269279
GCM1	21.225	20.43	206.87	160.53	262.09	301.59	156.04	3.48234	0.00049136
LOC100128252 /// LOC100288114	49.549	19.698	382.68	377.76	407.7	377.06	230.76	3.4799	0.00163148
SPATA22	20.266	14.982	182.42	183.7	144.43	271.41	147.61	3.47148	0.000327692
SGK1	389.46	121.38	3150.6	2554.5	1590.3	3971.6	2960.4	3.46309	0.000645053
GCH1	459.71	119.54	2647.2	3213.3	2756.3	3907.9	2221.7	3.43445	8.2721e-05
SEPHS2	775.82	330.27	5143.9	5171.1	5797.9	7752.5	4017.5	3.43138	0.000164761
OXSM	88.991	45.856	497.37	538.45	677.1	1178.6	458.83	3.42243	0.00650367
SAMHD1	97.382	55.49	628.88	553.14	610.35	1475.3	835.73	3.41787	0.00797986
ZNF649	103.87	75.423	608.99	662.54	849.45	1560.3	823.3	3.35982	0.00647958
GAS7	93.955	45.421	680.83	712.31	600.4	863.36	561.16	3.3574	1.06882e-05
C1QTNF9B	27.91	29.294	405.39	384.85	336.82	45.013	41.83	3.3568	0.072011
PHKA1	179.58	56.132	1119.4	1034	1095.9	1567.6	770.32	3.35301	0.000230798
ZNF492 /// ZNF98	9.7394	10.196	47.028	61.302	73.159	224.85	130.72	3.34928	0.0450983
SOAT1	156.71	60.394	968.42	1010.4	976.03	1413.7	627.09	3.3307	0.000521857
HOXB2	466.58	54.046	1723.5	2277.8	2422.4	4046.5	2182.3	3.3299	0.00527403
FUCA1	198.08	88.916	1030.8	1151.4	1475.2	2102.9	1140.5	3.32704	0.000909686
DEFB123	13.414	10.518	103.62	142.79	168.78	55.397	58.55	3.29745	0.0103306
EPPK1	356.54	196.08	2521.7	2621.9	2802.6	2904.1	2039.2	3.2953	2.79715e-06
OVOL2	90.674	47.711	634.13	560.59	468.65	1039.6	626.08	3.28779	0.00114902
GREM2	22.352	16.724	223.45	273.04	66.301	192.91	226.75	3.27346	0.00355224
SLC6A10P /// SLC6A8	134.04	339.81	2394	1919.8	2410.5	2412.7	1618.7	3.26922	2.46455e-05
FGF4	60.713	34.05	316.96	328.64	399.18	759.7	388.07	3.25112	0.00493986
HKR1	110.98	98.808	766.42	759.39	896.83	1566.5	823.55	3.24907	0.00202992
SYK	62.731	31.263	259.61	332.62	378.61	809.34	397.59	3.24331	0.0121672
ANXA4	266.23	134.35	791.83	1087	1784.8	3904.8	2069.5	3.23983	0.0359681
CA13	47.9	26.007	345.35	392.25	131.97	524.44	254.49	3.23739	0.0073367
EFR3B	90.288	81.473	779.61	731.64	618.57	1104.3	679.67	3.2349	0.000157252
KLHL18	113.33	74.857	777.5	697.59	869.41	1180.2	752.43	3.22726	0.000101785
C19orf33	230.15	48.457	729.26	756.08	529.43	3108.9	1936.7	3.20087	0.0739155
SCGB1D2	33.052	23.946	175.89	202.58	210.8	456.46	259.26	3.19746	0.006461
APOC1P1	48.623	31.673	258.28	269.99	269.73	674.72	411.55	3.19701	0.00969744
PKIB	52.311	21.656	415.69	325.11	286.46	315.48	235.23	3.18215	0.138948
KLRG2	132.54	75.944	694.17	653.01	841.49	1583.4	914.58	3.17735	0.00406851
AQPEP	18.566	17.995	131.73	117.4	193.97	215.46	160.68	3.17094	0.000193332
RSPH10B /// RSPH10B2	16.446	17.905	150.25	149.09	104.95	213.72	169.85	3.16921	0.000184932
ATP8B2	121.48	94.833	894.17	946.53	638.77	1411.5	953.59	3.16894	0.000509306
SPSB2	159.8	119.32	1291.4	1621.3	606.73	1486.5	1152.2	3.16468	0.00128078
RPS6P6 /// TMEM150C	241.5	118.32	1028.8	1219.7	946.68	3256.3	1846.8	3.16428	0.0258612
ATG3	1013.6	606.49	5922.3	5950.6	6805.4	10003	6123.9	3.14596	0.00022883
VSIG10	212.73	112.37	1126.5	1066.4	1184.5	2309.6	1357.1	3.12871	0.00254227
ZNF626	18.294	16.563	118.96	138.57	146.01	205.18	138.44	3.12626	0.000961263
ZNF90 /// ZNF93	10.72	13.857	58.445	89.842	118.64	161.95	100.78	3.12518	0.0107681
YPEL2	208.11	91.864	1336.6	1365	1069.8	1461.2	1035.5	3.12462	5.46374e-06
TMEM37	93.174	70.935	534.03	656.77	651.78	1007.7	525.08	3.11838	0.000639618
GINS3	278.08	177	2026.1	1887.3	1719.9	2254.9	1388.6	3.1155	1.85784e-05
NCRNA00189	17.513	17.074	129.73	139.19	134.89	192.76	105.83	3.10839	0.000180295
RNF125	328.81	146.92	1606.9	1832.4	1318.2	3408.5	2027.1	3.10141	0.00409857
LCP1	272.23	225.4	1928.3	1770.8	2003.4	2747.4	1743.3	3.08579	6.38318e-05
TACSTD2	60.379	30.285	343.03	400.36	267.27	516.32	290.25	3.07401	0.000401517
HBA1 /// HBA2	49.036	36.585	190.87	186.64	130.15	933.34	317.64	3.07296	0.138303
DCAF4	66.859	46.524	409.04	417.29	441.29	640.43	415.27	3.07282	7.31377e-05
GRHL1	69.527	37.278	478.91	492.38	283.68	525.76	373.03	3.05942	0.000127056
DSTNP2	78.415	46.626	502.4	603.22	397.51	575.1	516.43	3.05488	8.86357e-06
CENPA	686.62	523.87	4785.1	3889.4	4527	6587.5	4215.8	3.03104	9.09675e-05
ZNF878	6.6498	11.967	66.677	66.325	69.194	101.88	66.462	3.02975	8.95275e-05
RPL3L	33.478	30.568	168.09	168.54	290.31	416.75	230.49	3.02644	0.00476248
COMMD3	115.73	116.11	790.54	673.27	750.76	1536.4	966.02	3.01606	0.00375433
NCEH1	45.305	32.213	322.95	312.84	244.4	373.33	227.14	3.01531	9.02894e-05
CBFA2T2	125.89	73.245	611.75	627.36	707.97	1235.4	655.29	2.99833	0.0018491
CCR8	21.023	16.254	117.66	96.873	83.545	290.73	110.86	2.98144	0.0354145
CFLAR	118.29	54.926	605.07	635.12	685.96	804.09	459.44	2.97838	5.09723e-05
MRS2	760.32	242.35	3369	3099.4	2964.5	6323.2	3889.8	2.97399	0.00251416
ATF5	85.967	82.483	532.58	836.73	587.32	678.35	348.19	2.9674	0.00595082
AARS2	163.46	111.51	835.26	871.87	992.6	1586.8	1004.7	2.96246	0.000626808
SLC6A8	193.67	411.42	2456	2168.2	2479.4	2329.1	1434	2.96245	9.97435e-05
SLC5A5	52.332	30.038	283.92	270.29	310.28	413.46	254.54	2.95557	5.86652e-05
ARPC1A /// ARPC1B /// LOC653888	1075	608.04	5613.8	5744.4	4874.6	9875.2	6378.9	2.95535	0.000818786
ZNF552	205.97	102.05	962.81	1007.2	1030.2	1765.5	1150.9	2.9516	0.000578834
TNP2	55.828	35.632	337.36	405.58	270.8	387.02	346.92	2.93693	8.18465e-06
CYP2E1	65.816	17.62	240.43	320.26	287.78	415.25	285.89	2.92086	9.52641e-05
ZNF486	16.328	13.317	71.064	85.643	99.028	191.27	125.76	2.91443	0.00730889
ZNF595	31.214	8.5832	93.895	99.092	114.59	292.39	167.98	2.91414	0.0257914
LOC401127 /// WDR5	339.7	229.44	1986.1	1674	1883.5	2964.1	1936.6	2.90191	0.000223687
MYBL2	417.39	345.19	2571.6	2580.6	2352.6	3874.3	2788	2.89935	7.90274e-05
TMEM150C	103.66	63.087	374.03	444.4	330.36	1338.7	689.69	2.89896	0.0470355
TGFBR3	130.29	83.824	629.58	641.13	649.37	1248.1	667.76	2.8872	0.00220809
TNS3	217.22	117.98	1167.7	1171.1	950.75	1646.8	985.75	2.88035	0.000410277
FRAT2	521.48	288.94	2941.5	3013.9	2695.2	3280.9	1764.1	2.87996	9.28843e-05
LOC728741	29.363	24.42	75.744	88.179	124.8	500.05	277.08	2.87439	0.103077
SLC25A33	462.45	326.18	2282.4	2097.7	2719.5	4401.5	2232.1	2.86628	0.00234694
HLA-F	43.646	27.298	212.42	213.39	153.64	454.03	290.48	2.86469	0.00766455
FBXO36	125.77	76.757	637.58	666.55	630.65	1002	481.74	2.85805	0.000620821
2014-09-14	17.309	14.263	100.21	105.66	159.54	91.098	107.35	2.85392	0.000190391
PLEKHG1	36.919	26.935	186.36	212.25	176.11	341.15	206.12	2.84229	0.000805719
PRSS12	34.622	24.209	147.45	189.45	219.05	286.74	194.6	2.84035	0.00022947
NUDT4 /// NUDT4P1	403.18	190.82	2033.2	1895.8	1809.5	2756.1	1957.9	2.83801	3.30356e-05
NUDT4	276.32	143.03	1440.4	1338.4	1265.3	1898.2	1316	2.82479	2.66841e-05
FOLR3	36.789	26.324	149.75	149.57	232.59	353.91	222.44	2.811	0.00348559
ABCA1	36.573	34.137	176.12	208.05	257.92	348.15	176.29	2.80779	0.001163
TAF13	13.95	12.83	82.363	67.707	68.793	155.62	86.238	2.80567	0.00477558
PRAMEF18 /// PRAMEF19 /// PRAMEF3	15.303	12.882	114.83	77.023	111.8	88.859	61.824	2.79974	0.000298823
DUSP16	167.9	121.6	1113.9	1274.7	595.02	1043.2	930.39	2.79801	0.000316637
PCSK5	216.89	90.998	787.75	808.5	1049.6	1627.1	1034.3	2.79475	0.00132451
SERPINB6	613.58	298.11	2558.6	2696.8	2937.1	4450.2	2789.2	2.79362	0.000347098
SCGB2A1	11.909	12.249	67.515	56.405	75.94	133.7	94.185	2.78737	0.0025436
LOC100288114	37.578	22.418	204.72	200.5	215.81	204.55	127.7	2.78247	0.00161063
2014-09-12	28.275	22.388	106.51	138.33	172.22	279.58	165.56	2.78141	0.00370105
C6orf106	170.34	104.47	846.86	762.78	886.65	1220.5	770.34	2.75755	0.000100475
LY75	15.408	21.579	69.626	104.01	56.922	265.96	125.35	2.74676	0.0549547
RGS10	467.48	197.33	1365.6	1471.2	2346.6	3733	1991.8	2.74545	0.00858081
EID3	51.409	13.103	154.98	179.87	182.8	345.71	176.98	2.74232	0.00396211
HSPA12B	41.556	29.858	140.81	132.77	245.97	435.76	211.16	2.74169	0.0206827
LRRC33	69.152	37.928	300.68	292.42	313.04	523.56	285.47	2.73895	0.000978092
RDH10	63.173	52.692	394.07	517.14	284.79	350.73	315.25	2.7387	0.000313679
ZNF506	7.3659	12.928	52.554	60.299	64.633	92.775	78.186	2.73524	0.00235708
DSG3	31.26	19.452	92.152	116.71	130.92	334.59	191.51	2.73315	0.0268576
NLRP12	144.61	99.019	658.64	764.94	824.38	980.1	441.38	2.72791	0.000721313
DCTN5	224.18	130.53	1047	887.28	990.97	1754.5	1030.5	2.72172	0.00125778
MT1E	318.49	194.75	1335	1164.7	1199.1	3005.2	2256.8	2.70732	0.00973533
MSTO1	83.589	59.359	305.72	277.6	324.84	952.97	379.17	2.70262	0.0467562
TMX4	188.18	145.25	911.07	963.85	760.15	1699.5	865.84	2.70043	0.0033756
ELF3	87.941	45.504	285.68	277.99	432.59	734.74	514.18	2.69729	0.00660065
MNX1	100.42	42.582	314.48	417.84	571.34	549.79	272.44	2.69611	0.00169781
TRIML2	168.41	153.91	889.23	943.69	731.07	1609.8	904.18	2.69479	0.00193228
ZYG11A	60.327	21.892	182.84	292.43	272.17	313.86	224.8	2.69022	0.000105152
PQLC3	540.19	260.03	2208	2710.4	3156.8	2233	1641.4	2.68725	0.000253959
KLF2	141.34	57.02	503.02	480.03	591.83	976.9	701.25	2.68531	0.00161564
NETO2	192.74	184.36	1217.1	1144.2	921.39	1561.9	929.99	2.68336	0.000231805
FABP7	111.87	89.655	408.9	439.17	887.39	849.85	344.47	2.68131	0.0152613
RASL10A	76.852	52.066	259.16	290.4	385.7	714.51	418.07	2.67774	0.00864603
PIK3AP1	54.683	30.475	256.42	219.95	130.66	476.46	322.74	2.6694	0.010818
BMI1	94.44	86.994	460.66	399.74	373.31	1060.6	524.19	2.66054	0.0199125
CREBL2	400.05	267	2308.1	2614.1	1453.5	2053.1	1916.3	2.65946	9.51407e-05
SNX8	99.632	71.024	363.79	343.79	430.1	1013.2	665.78	2.65576	0.016705
DDX3Y	26.319	20.484	23.927	26.516	27.67	511.19	292.44	2.65434	0.253815
TEAD4	595.77	468.23	3842.5	3503.3	2145.4	3846.4	3159.5	2.64793	9.93659e-05
CSF2	64.212	31.144	273.13	289.36	322.18	309.33	189.19	2.64634	4.985e-05
SENP2	230.91	109.94	814.07	782.28	1022.1	1648.8	915.5	2.6461	0.00258444
ALDH2	534.48	260.27	2082	2254.1	2467	3111.9	1982.5	2.64104	0.000109664
NSMAF	548.59	299.46	2307.6	2227.2	2524	3518	2246.8	2.64061	0.000142374
FAM71E1	170.07	78.767	516.45	499.91	701.53	1384.5	645.51	2.64011	0.0158276
DCXR	265.25	114.27	808.22	828.5	559.79	2528.3	1030.5	2.63801	0.0634092
VENTX	78.153	53.167	324.71	353.49	306.75	645.07	440.12	2.63373	0.00194351
SLC16A12	72.642	29.531	398.61	517.35	86.437	262.82	239.77	2.6303	0.0358177
PHF15	148.35	101.39	699.35	576.7	475.61	1335.3	695.38	2.62769	0.0102632
TUBB4	86.075	52.101	339.23	407.14	370.69	585.7	362.58	2.6233	0.00024136
C6orf211	858.15	410.05	3245.5	2791.4	3383.3	6198.3	3391.3	2.6224	0.00357688
LGALS3	286.08	125.45	1223.5	1180.8	986.39	1653.1	1494.7	2.61544	7.24974e-05
GDF15	221.61	92.859	498.57	694.41	1182.5	1474.8	547.43	2.61397	0.0220019
LOC653513 /// PDE4DIP	20.403	25.582	132.66	116.84	89.677	223.02	158.68	2.61184	0.00259906
SUN3	80.924	48.172	283.92	268.93	367.68	652.46	391	2.60699	0.00518363
CCDC126	91.456	47.493	413.97	416.36	378.07	484.62	366.05	2.60697	1.56986e-06
ATAD3A	305.88	206.28	1385.8	1332.5	1282.4	2228.2	1589.4	2.60431	0.000327353
HUS1	96.01	64.844	482.97	390.72	386.14	676.54	493.71	2.58953	0.000252987
SLCO4C1	147.1	31.081	282.82	334.68	512.36	1011.3	541.16	2.58698	0.0252415
UGCG	338.09	137.42	1240.5	1146.4	1128.1	2173.5	1274.1	2.5805	0.0016218
MUC4	109.38	55.092	359.13	504.87	463.84	637.83	404.06	2.57911	0.000170165
S100P	416.72	276.1	1745.9	2202.2	1966.6	2340.9	1302.3	2.57482	0.000137437
DPPA2	283.98	52.151	1151.1	1014.9	669.24	1168.5	894.79	2.57425	0.000147795
ESRRA	132.73	84.726	522.28	542.89	532.97	986.06	656.69	2.57092	0.00147608
KTI12	285.38	115.98	1047.9	831.2	1056.9	1829.7	1039.9	2.56972	0.00246442
TBC1D23	345.59	121.88	773.68	678.26	891.12	3189.5	1502.8	2.565	0.0825199
PRDM14	684.12	406.19	2456.3	2622.5	1599.8	6222.7	3118.6	2.56471	0.030235
SLC27A4	153.08	125.61	744.85	740.27	633.81	1177.5	767.46	2.56417	0.000610562
HCCS	342.79	205.62	1520.8	1629	1521.8	1811.5	1142.4	2.56336	4.1175e-05
PROM1	211.18	189	1064.6	873.56	808.05	1977.4	863.95	2.56117	0.0100488
CEBPA	87.534	47.583	405.64	378.51	338.43	471.35	298.34	2.56031	2.82931e-05
LOC646214 /// PAK2	83.215	60.068	419.61	350.35	310.81	608.29	254.86	2.55928	0.0035555
CHST2	869.31	451.19	3709	3184.9	3811.1	4840.4	2753	2.55733	0.000126668
TOP1MT	282.73	128.42	902.26	877.43	1034.2	2025	997.23	2.55694	0.00787973
TMEM154	87.767	51.097	252.51	326.16	536.04	516.64	312.33	2.55432	0.00218321
MSTO1 /// MSTO2P	67.39	50.755	227.82	215.26	242.57	696.69	281.79	2.54848	0.0451143
TMBIM1	330.75	118.97	1138.2	1126.2	1299.8	1694.8	1180.9	2.54769	6.99917e-05
BHMT	32.53	22.546	54.637	51.264	325.38	211.62	184.55	2.5451	0.0667605
VAV2	209.78	158.56	836.06	1313.2	862.44	1276.8	781.66	2.54136	0.000481183
UTF1	213.91	81.947	735.1	714.35	868.3	1099.2	668.69	2.52974	0.00014595
TKTL1	24.157	20.355	75.892	250.57	129.55	57.311	90.808	2.5276	0.0533244
SNHG12 /// SNORA61	284.34	131.94	1013.8	889.95	947.23	1934.5	1316.2	2.52304	0.00330948
VSIG1	78.418	50.865	297.98	279.11	310.03	592.93	354.98	2.51704	0.00315496
C8orf47	55.329	38.858	228.02	223.72	193.51	432.62	247.84	2.51651	0.00342852
PCBD2	109.84	103.31	500.2	471.14	414.05	1040.2	716.85	2.50839	0.00717371
RBBP9	255.36	149.76	808.03	808.2	1007.8	1968.8	1304.7	2.50296	0.00708219
GDPD1	123.9	52.441	334.69	305.12	407.81	947.6	315.63	2.50011	0.0425044
ZDHHC23	182.77	98.399	638.15	663.03	471.27	1403.9	828.51	2.49786	0.011428
TMEM9B	223.93	147.94	938.53	1009.7	719.17	1524	1042	2.49456	0.000928802
IL32	79.508	64.982	294	369.33	359.82	602.37	419.55	2.49186	0.000827229
SFT2D2	82.501	52.51	410.42	298.27	315.48	494.49	339.7	2.49165	0.000160904
ELL	172.84	125.08	776.87	811.36	554.77	1207.8	1125.1	2.49151	0.000996812
ACP5	98.961	58.002	292.42	365.66	402.36	704.11	376.6	2.4908	0.00443497
PLLP	76.935	45.37	256.74	240.75	311.11	565.71	580.53	2.49015	0.00794419
HMOX1	85.067	51.728	366.8	333.03	356.42	480.85	287.37	2.49012	0.000118619
POMC	118.01	48.877	486.71	451.39	346.17	589.63	482.84	2.4891	5.92157e-05
SLC30A2	50.305	34.346	263.07	265.5	145.39	272.93	216.38	2.4836	0.000206873
SIK1	244.16	113.72	666.44	834.18	1108.2	1390	767.21	2.48203	0.00155843
SPESP1	13.267	11.563	62.946	64.79	84.939	64.028	53.722	2.47818	4.4899e-05
FBXO6	45.549	51.856	267.74	258.54	135.58	423.18	277.93	2.47761	0.00444249
SLC24A6	60.129	43.803	261.7	247.06	217.34	427.83	322.75	2.47284	0.000800242
GLIPR2	132.91	112.21	644.97	644.04	381.39	1049	487.87	2.47173	0.0069178
MRPS12	271	179.93	942.1	952.22	1000.8	2104.6	1285.2	2.47087	0.00618579
GPR64	108.35	70.032	392.6	444.84	407.85	730.32	298.27	2.46926	0.00408622
FOXR1	33.513	19.863	129.31	135.98	138.27	185.69	97.6	2.46462	0.000235976
RMND1	169.31	71.429	470.45	431.94	559.06	1193.3	642.99	2.46303	0.0149117
YIPF4	287.04	151.33	1074.7	972.12	1003.2	1778.4	832.61	2.46133	0.00237659
NANOG	810.47	445.42	3565.3	3503.4	2784.6	3977.9	2967.4	2.46114	1.09626e-05
PINK1	134.55	78.201	515.87	432.55	556.2	838.35	556.83	2.4611	0.000743346
RAET1L /// ULBP2	26.372	31.055	146.71	182.27	109.68	191.4	97.37	2.45569	0.0012657
EML6	38.729	21.782	158.53	156.76	144.85	203.72	161.22	2.45561	6.23405e-06
BATF3	85.694	58.125	369.65	402.9	273.29	531.25	329.69	2.45494	0.000397675
DACT2	34.24	26.771	128.65	144.79	154.93	236.75	148.98	2.44647	0.000499528
TBCD	424.52	223.53	1436.1	1390.7	1869.6	2294	1374.3	2.4312	0.000379021
KIAA1919	75.453	65.704	343.81	321.83	328.86	526.55	308.3	2.42969	0.000538401
LPIN1	244.73	126.78	828.83	867.2	1098.9	1205.9	664.87	2.42883	0.000340329
BIK	81.048	63.439	233.05	235.86	256.36	829.31	403.34	2.42751	0.0567229
ZNF560	14.742	14.103	70.539	71.575	74.825	92.782	68.661	2.42458	4.9998e-05
MRGPRX3	38.432	22.049	270.23	175.21	109.05	92.965	61.674	2.42023	0.0445786
NOG	668.47	368.2	2860	2811.1	2234.6	3189.7	2382.5	2.41993	1.13867e-05
SBDS	715.47	378.6	2268.9	1988.5	2339.5	5091.7	2570.4	2.41733	0.0128784
GLUD1 /// GLUD2	602.39	313.96	1732.8	1754.2	1923.8	4363.6	2560.3	2.41504	0.012936
DMBX1	34.677	26.527	143.42	142.41	141.5	225.38	149.59	2.41474	0.000192216
CDKN1B	280.66	215.11	1338	1331.3	905.49	1710.6	1512.4	2.41427	0.000216839
ROM1	160.72	143.23	731.42	602.59	556.25	1346.4	599.76	2.4126	0.0103335
ZNF880	77.653	30.406	231.05	204.27	229.53	482.18	293.25	2.40801	0.010483
UAP1L1	67.046	43.483	200.79	226.42	263.29	481.71	314.15	2.40673	0.00526719
SERPINF1	318.95	153.36	1042.2	1272.4	958	1716.1	815.08	2.40086	0.00211199
GFPT1	729.15	427.73	2407.9	2896.8	3005.1	3907.8	2213.1	2.40065	0.000314428
RCBTB1	209.36	96.549	481.8	660.57	889.24	1196.5	697.85	2.39952	0.00351657
C7orf57	24.452	10.866	82.706	77.124	57.803	154.72	65.311	2.3982	0.0130256
TRIM8	237.56	188.27	1027.8	958	989.9	1487.5	1115.1	2.38973	8.71652e-05
SLC23A2	63.26	38.635	219.53	254.17	214.71	377.96	255.25	2.38755	0.00042752
AFF3	39.567	28.082	75.552	79.611	87.351	464.23	236.88	2.38505	0.144956
TDRD9	11.109	13.101	61.91	89.913	51.912	48.934	48.58	2.38357	0.00143007
CCNE1	554.29	354.33	2104.7	2216.9	2050.1	3096	1992.1	2.38127	0.000136172
RPL13P5	177.98	123.83	669.37	768.07	538.89	1152.2	851.39	2.37377	0.00122365
SYNGR2	578.93	249.4	1859.5	1844.5	2124.7	2744.8	1530	2.37161	0.000278277
ZNF600	325.01	320.01	692.86	768.16	1161.2	4047.4	1534.3	2.37019	0.13228
ANO2	47.881	36.131	223.65	313.5	140.03	191.16	223.5	2.36959	0.00101468
THOC5	370.37	248.15	1389.1	1716.2	1422.7	1856.9	1097.6	2.36777	0.000147527
TRIM43 /// TRIM43B	29.176	51.745	207.44	194.48	124.3	308.62	168.04	2.36691	0.0031932
TRIM49 /// TRIM49B /// TRIM49L2	19.936	28.448	104.28	145.8	85.781	162.33	73.717	2.3641	0.00297621
GLDC	1009.4	703.75	3969.1	4444.1	3851.6	5354.4	4150.8	2.36243	4.39654e-05
CTSL1	853.5	379.18	2188.4	2327	3166.8	4988.1	2912.8	2.36158	0.00469633
KREMEN2	133.16	81.32	376.7	446.45	547.32	824.87	377.08	2.35553	0.00461636
PPAP2A	1007.2	582.33	3902.3	3516.1	3658.8	5132.4	3371.8	2.35018	8.24286e-05
ZNF428	222.39	164.77	790.49	807.47	749.7	1590.2	841.3	2.34641	0.00576587
DDIT4L	297.96	261.73	1496.5	1601.1	1405.8	1173.8	858.26	2.34248	0.000238555
CRYBA4	31.387	31	92.62	114.77	154.24	269.84	116.44	2.3394	0.0194773
HSPA2	354.77	55.932	944.24	931.3	996.21	1285.1	878.9	2.33933	0.000114453
SPDYE1 /// SPDYE3 /// SPDYE5 /// SPDYE6 /// SPDYE8P	14.223	12.959	55.125	75.919	52.026	91.833	53.681	2.3382	0.000822748
TIMM50	495.92	310.88	1493	1559.8	1757	3338.2	2023.6	2.33616	0.00555866
ST6GAL1	536.07	440.56	2213.6	2312.4	2351.4	2983.3	1747.5	2.33581	8.9277e-05
NIT2	287.86	174.34	966.7	1062.1	912.58	1724.5	1140.6	2.33556	0.00105736
CHST8	82.368	49.523	293.01	361.71	258.24	413.84	284.35	2.33053	0.000107559
SLC19A3	46.331	32.171	160.25	166.07	170.25	292.86	177.43	2.33001	0.00115525
DHRSX	157.06	142.35	465.5	426.91	710.38	1407.7	728.41	2.3298	0.028833
DDX39	676.37	271.34	2191.2	1771.8	1516.9	3997.5	2507.4	2.32197	0.0086018
PLD6	33.034	22.251	111.09	110.14	121.56	210.06	142.92	2.32193	0.00150018
HCLS1	28.18	22.18	79.853	96.715	122.17	203.97	128.95	2.31937	0.00536563
CD52	66.364	37.5	152.86	135.07	140.23	608.62	307.04	2.31934	0.0960979
MT1F	991.73	968.28	4444.5	4010.7	3382	7709.6	4995.6	2.318	0.0030901
SH2D4A	64.719	40.379	304.05	273.16	154.22	316.26	240.45	2.3174	0.000505795
GIPC2	27.178	17.027	94.065	91.489	110.47	144.27	95.71	2.31619	0.000129138
HES4	147.72	81.096	373.28	388.98	498.59	1017.6	534.93	2.31579	0.0167947
TMEM220	62.53	37.182	133.96	135.39	186.66	535.95	265.68	2.31444	0.0662667
PQLC1	184.67	103.29	653.77	503.25	667.88	1035.1	815.13	2.31207	0.000834611
MAPK13	98.883	48.055	220.84	224.78	375.66	634.7	297.02	2.30871	0.0205121
BST1	22.661	18.384	104.32	108.37	76.198	117.66	80.307	2.30815	8.8347e-05
C2orf18	139.27	99.837	534.22	502.96	553.65	774.17	509.48	2.30611	0.00016993
EFHD2	107.42	77.489	466.8	375.02	362.1	622.97	399.69	2.3045	0.000410228
NANOGNB	11.76	14.526	72.621	82.265	41.149	63.65	54.992	2.3044	0.000620366
MRPL18	1407.6	863.52	4641	4215.5	4769	8808.8	5219.2	2.30423	0.00319254
MIIP	189.41	144.31	678.01	671.56	677.98	1266.2	771.22	2.30302	0.00227185
GYLTL1B	61.656	72.094	323.2	319.19	237.31	437.22	339.03	2.29956	0.000420255
TMX2	700.18	460.09	2407.3	2253.2	2265.5	4491.7	2610.8	2.29874	0.00393569
NCOA3	150.39	96.322	367.62	394.17	543.66	1122	562.55	2.29854	0.0245471
RAET1G /// RAET1L /// ULBP2	21.406	26.964	109.2	128.38	81.713	156.52	88.456	2.29821	0.00102538
ULBP2	19.725	24.777	104.54	130.68	77.702	124.67	66.499	2.29764	0.00131269
MYLPF	61.618	51.596	307.66	270.52	171.72	362.87	343.01	2.29703	0.000488794
UCA1	140.56	83.246	395.41	458.07	529.24	810.27	456.6	2.29258	0.00191251
GALNT6	77.054	43.515	242.83	262.71	249.83	424.24	292.16	2.29038	0.000538198
USP16	165.55	124.2	724.72	818.91	427.92	859.23	676.72	2.28832	0.000350623
ZNF585A /// ZNF585B	25.988	25.618	75.421	83.276	101.39	243.23	125.79	2.28586	0.0358068
CDHR1	39.822	34.595	149.6	136.45	163.39	275.78	193.36	2.28471	0.001658
TRIM38	90.427	44.109	251.04	264.65	238.9	555.4	170.1	2.28349	0.0266595
SHPK	414.07	202.55	1375.4	1407.1	1256.3	1960.2	1420.1	2.28227	8.2171e-05
ATG5	392.59	277.25	1331.9	1196.5	1125.1	2861.9	1479.6	2.28197	0.0139946
LRRC34	106.94	7.7607	178.68	230.73	346.98	359.09	186.74	2.28172	0.00563311
FXYD4	43.563	33.696	113.63	130.6	293.59	212.61	135.48	2.27994	0.0117627
PANK3	262.25	95.611	841.45	701.8	737.05	1190.9	691.25	2.27796	0.000736937
SEC23B	653.07	341.98	1905.2	2088.5	2349.3	3281.2	2017.6	2.27383	0.00046525
TMEM110	83.514	68.86	379.25	340.64	236.19	515.34	298.53	2.27152	0.00160512
PPP1R14A	254.08	133.25	717.31	685.39	785.78	1548.1	911.51	2.27008	0.00623929
GCG	108.81	53.695	343.17	322.08	314.98	585.89	360.67	2.26864	0.00153933
DEFB124	51.276	34.252	125.38	152	407.91	138.29	93.329	2.26744	0.0868285
ZNF263	293.25	161.37	1115.9	1120.7	965.54	1175.3	984.25	2.26735	1.06224e-06
LARP6	353.11	245.17	1189.9	1187.2	1549.9	1832.2	1079.2	2.26698	0.000385494
CCDC109B	172.87	119.58	517.18	547.55	720.31	1022.8	520.39	2.2632	0.0026046
ZNF613	144.77	93.309	345.98	368.02	487.87	1080.9	528.51	2.26127	0.0305531
TWIST1	75.273	75.79	374	314.15	431	322.16	195.16	2.25416	0.0208916
NFKB2	58.514	48.27	228.71	259.14	206.27	322.5	211.52	2.25101	7.69995e-05
MRPL48	209.08	119.13	683.64	645.45	665.33	1123.7	677.25	2.24799	0.00100837
ADI1	353.54	262.06	1319	1158.3	1024.3	2344.7	1200.1	2.24746	0.00890752
FES	121.92	54.995	285.9	311.2	292.73	787.72	408.47	2.24523	0.0257035
NRN1	88.263	54.753	333.9	414.19	355.27	252.44	148.95	2.2449	0.0131652
TBPL2	29.505	21.451	127.97	146.93	82.878	125.06	100.81	2.24422	0.000188441
GABARAPL1	133.02	72.502	459.2	469.21	263.29	754.03	491.29	2.24295	0.00484464
NRBF2	711.66	367.49	2263.8	2223.9	2304.1	3405.6	2006.1	2.24023	0.000324683
NEUROG1	17.68	12.972	56.77	70.205	81.033	81.127	52.386	2.23769	0.000644631
MPV17L2	193.63	114.61	656.19	522.66	599.86	1128.6	593.49	2.23756	0.00459471
STOM	301.42	147.74	942.08	1034.2	707.37	1552.4	1030.6	2.23742	0.00171934
SULT1A3 /// SULT1A4	614.34	324.98	1907.3	2117.1	1959.9	2871.3	1612	2.2369	0.000318343
CHST12	306.41	202.47	1112	1020.9	937.42	1725.4	986.14	2.23635	0.00142251
TMEM160	644.37	488.98	2199.5	2309.2	2041.1	4123.1	2511.7	2.23529	0.00278678
ULK4	62.296	37.424	174.58	204.2	275.68	281.73	150.38	2.23085	0.00111758
TMEM51	337.37	133.15	1030	970.33	821.46	1588.3	1105.8	2.22848	0.00129691
RAET1L	27.006	29.131	121.69	151.35	92.74	159.58	82.226	2.22628	0.00151054
C17orf107	52.722	21.578	122.35	149.72	236.12	185.83	90.342	2.22354	0.00906996
SLBP	585.55	388.77	1897	1973	1819.7	3409	2181.3	2.22319	0.00164554
WARS	430.95	285.67	1424.7	1592.9	1571.7	2098.9	1350.3	2.22234	0.000175823
TULP2	30.314	18.051	83.653	87.111	114.34	166.15	102.13	2.2219	0.00188967
CLN3	111.9	83.494	371.61	378	392.54	680.61	478.19	2.22167	0.00122445
HYOU1	133.07	91.983	484.9	453.31	532.96	627.91	460.4	2.22142	2.58718e-05
LPP	130.39	101.54	454.47	478.49	559.2	666.86	458.58	2.21862	4.6471e-05
GAS6	123.12	78.924	310.36	323.45	368.06	878.1	441.49	2.21797	0.0286666
RNASEH1	588.14	378.96	1909.8	1848.3	1610.5	3623.9	2183	2.21699	0.00566287
CBR1	82.147	26.598	205.69	202.51	329.43	272.94	217.33	2.21615	0.142229
NANOS1	155.11	113.9	535.09	538.18	479.97	946.06	655.48	2.21579	0.00167106
CD55	253.46	171.59	753.23	717.37	1045.7	1418.9	883.41	2.21073	0.00156544
LDLRAP1	142.19	94.378	495.73	541.6	431.7	719.05	504.99	2.20934	0.000223881
DNAJA3	376.34	213.63	1121.8	1247.7	1193.4	1893.4	977.15	2.20921	0.00159033
IL6R	42.071	26.05	134.37	127.68	130.62	237.29	144.42	2.20909	0.0017759
BARD1	440.08	194.11	1126.3	1009.1	1442.2	2273.7	1300.1	2.20577	0.00455519
TMEM41B	769.56	371.02	2155	2092.3	2643	3617.1	1989.1	2.20357	0.00120186
PSMC4	404.83	221.37	1221.1	1140.6	1081.6	2325.2	1290.1	2.2035	0.00566707
FEZ2	548.18	372.53	1471.4	1431.4	1892.5	3679.8	1779.2	2.20241	0.0162708
MCART1	65.473	40.291	192.62	216.38	206.83	357.44	267.3	2.20199	0.000944702
CCND3	87.948	52.946	319.78	278.13	284.8	410.01	349.23	2.19773	2.37246e-05
ZNF93	23.062	43.247	86.01	101.36	122.38	297.73	160.42	2.19556	0.0461214
TXNDC12	818.96	481.84	2336.9	2334.5	2488.2	4724.3	2796.1	2.19154	0.00473144
NAA11	23.045	20.151	67.066	49.205	144.16	134.16	47.217	2.19139	0.0366881
PLA2G10	95.129	34.685	291.95	323.52	231.87	338.01	248.55	2.1908	5.10324e-05
PXMP4	81.894	69.3	253.51	244.42	310.38	570.99	318.32	2.18946	0.00783586
GOT1	179.98	103.72	494.96	525.98	407.48	1159	744.62	2.18908	0.0160681
AMH	108.35	70.158	315.79	294.18	314.6	702.79	407.73	2.18847	0.0106881
KAZ	70.26	48.61	236.67	252.47	242.37	349	255.04	2.18426	9.30055e-05
TOR3A	302.64	143.61	856.67	786.2	704.88	1707.7	957.94	2.18394	0.0103795
CHCHD4	292.84	181.98	808.87	857.72	819.07	1825.5	858.68	2.18262	0.0164732
TFCP2	139.88	129.45	553.17	566.82	511.1	813.55	499.67	2.18218	0.00043402
IDH3A	278.89	105.97	710.35	713.79	574.41	1492.6	831.7	2.1813	0.0129821
SLC16A9	106.35	151.44	427.62	472.18	206.56	1226.4	581.1	2.17777	0.0729704
IPMK	18.53	19.666	73.81	64.881	58.793	147.49	112.39	2.17499	0.0094209
CEBPB	495.98	264.21	1302.5	1610.5	1716.5	2232.3	1296.2	2.17416	0.00114273
PKD1L1	47.734	38.246	125.8	160.76	114.96	374.11	220.79	2.1733	0.0310072
ATP6V0E1	1419.4	961.81	4853	4533.6	3954.9	8123.7	3993.7	2.17223	0.00496527
C6orf10	192.19	133.49	605.54	566.87	700.04	1062.3	628.98	2.17171	0.00156591
FA2H	110.11	51.557	273.12	334.43	383.21	464.97	310.94	2.17065	0.00101429
NOP16	377.37	269.12	1059.7	950.21	984.42	2818.2	1593.4	2.16847	0.0343316
KIF9	182.93	92.109	491.31	432.01	518.86	1030.4	648.27	2.16831	0.00763212
FADS3	274.49	180.92	913.98	765.58	1250.4	1155.6	703.78	2.1653	0.000672865
CRYGB	24.707	17.569	87.279	81.906	94.488	114.93	65.906	2.16278	0.000193583
PRKAR2A	311.75	202.96	991.62	1021.3	1061.4	1534.7	1038	2.16263	0.000188445
DCAF4L2	31.858	25.741	111.69	100.87	193.1	109.42	130.82	2.16068	0.00134903
MRPS23	2349.7	1216.3	7106.4	7021.6	7071.3	10665	7128.9	2.15956	0.000206102
BRP44L	122.45	68.401	350.12	355.07	312.05	687.68	393	2.15919	0.00694732
TRIM53 /// TRIM53B	14.496	25.818	116.22	108.56	50.826	84.478	52.225	2.15898	0.00723254
LRRC56	91.76	57.886	255.57	273.69	327.1	479.59	279.18	2.15824	0.00147143
FBXL15	161.83	106	458.07	480.66	427.01	1021.9	606.35	2.1562	0.010545
MYO5B	74.403	47.141	230.27	221.43	201.65	430	245.03	2.15595	0.00482789
NIPAL1	60.386	45.411	229.9	183.32	137.03	392.24	281.68	2.15518	0.00842498
SPTLC2	323.61	181.63	938.29	780.83	969.69	1810.4	1016.2	2.15463	0.00640587
TSKS	30.141	22.739	85.944	92.66	120.73	171.29	105.71	2.15378	0.00162183
FAM58A	334.32	348.18	1642.1	1557.6	1435.6	1430	1074.1	2.15168	0.000165404
SNAP23	405.74	236.18	1474.6	1158.2	1205.7	1863.2	870.74	2.15093	0.00195214
SLC44A2	237.81	207.89	873.88	1050.6	814.37	1217.9	862.72	2.15017	0.000202523
CTU2 /// PRKAR2A	541.42	345.55	1589.7	1639.9	1733.4	2887	1883.6	2.14574	0.00139544
FAM103A1	804.73	481.12	2301.4	2401.2	2593.5	4078.2	2734.3	2.14498	0.000904413
DRAM1	93.252	59.678	320.95	324.01	292.27	415.41	246.41	2.14483	0.000202916
AGPAT9	70.095	39.549	302.14	287.86	190.42	188.73	195.35	2.14389	0.000513565
OTUD1	326.97	239.36	964.99	908.13	982.99	2141.3	1069.6	2.14147	0.0137361
UBAP2	394.16	255.65	1226.8	1362.5	1184.6	1951	1277.8	2.13916	0.000327606
A4GALT	49.012	37.455	160.92	155.46	192.76	250.73	192.3	2.13553	0.000123196
BAK1	113.28	82.106	339.31	316.11	353.16	707.27	415.51	2.13452	0.00722834
ASS1	494.18	314.7	1278.3	1840.3	1478.6	2504.8	1204.6	2.13423	0.0106696
ZNF232	304.6	123.06	622.65	681.14	837.14	1613.5	1000.2	2.13406	0.0122049
KLK8 /// KLK9	166.87	63.09	286.36	366.19	479.22	884.09	440.46	2.13194	0.0221282
ACOX1	262.37	120.39	666.94	662.36	797.41	1225.2	733.9	2.13047	0.0017962
PDCL3	564	334.6	1757.9	1615.8	1709.2	2783.6	1858.3	2.12997	0.000705844
MOBKL1B	504.43	331.7	1346.6	1393.3	1466.1	3113.5	1931.6	2.12995	0.00937394
C9orf140	253.68	205.2	792.1	977.26	822.64	1419.4	628.74	2.12792	0.00441567
SBDS /// SBDSP1	870.88	466.89	2389.8	2219.1	2373.3	4674.2	2213.8	2.12322	0.00908435
CACNA2D2	236.18	154.75	744.1	737.7	751.08	1163.6	754.27	2.11906	0.00100107
LRPAP1	612.44	331.18	1999.1	1645.4	1703.6	2846.9	1743.3	2.11847	0.000813812
ICA1L	22.932	22.341	95.169	92.259	76.186	129.08	113.61	2.11668	0.000127401
SDF2L1	676.78	369.18	2195.5	1685.5	1527.3	3647.2	2282.8	2.11397	0.0063841
C6orf150	29.361	17.765	88.675	94.135	61.277	163.09	126.19	2.11106	0.00555028
AP1S1	162.31	94.664	459.29	466.42	562.24	731.04	489.55	2.11021	0.000198923
COL9A3	463.8	309.5	1446.8	1679.4	1437.1	2114.2	1439.3	2.11021	6.2372e-05
PHF11	54.225	24.059	132.37	143.25	125.74	274.61	157.56	2.11017	0.00829061
TNFAIP3	100.89	56.831	295.43	387.54	308.37	370.23	297.54	2.10982	1.50197e-05
ARPC1A	1378.8	827.87	4117.1	4253.2	3658.8	7006.7	4648.2	2.10877	0.00130711
RAB42	104.56	100.15	296.35	248.1	298.51	922.06	453.02	2.10803	0.0609666
CYTH3	131.89	94.619	448.5	443.2	480.51	578.88	376.03	2.10664	4.301e-05
MPV17L	113.83	70.476	352.22	289.11	337.56	608.48	335.2	2.10646	0.0040523
B4GALT4	346.89	149.4	860.85	826.77	729.16	1850.7	937.79	2.10413	0.0163155
ZNF280A	42.313	31.937	95.115	107.11	119.73	316.2	163.57	2.10344	0.0425502
CHMP4C	51.432	12.87	156.79	125.52	120.92	147.85	151.75	2.09933	0.000313716
PDCL	330.93	185.77	984.87	936.1	941.79	1564.1	1066.4	2.09888	0.000636317
MT1A	175.47	84.234	438.5	423.63	385.3	976.17	596.17	2.09796	0.0139696
NRBP2	50.678	33.013	101.88	103.12	205.69	304.72	189.49	2.09563	0.0193655
RELL1	313.47	151.74	798.97	926.09	882.72	1362.6	1061.6	2.09332	0.000403731
CXCR7	104.91	47.85	264.07	330.06	254.78	454.5	329.37	2.09295	0.00115129
PCGF6	420.79	224.64	1152.8	1332.7	1463.1	1556.2	1210.9	2.09236	2.18419e-05
TOR1B	344.09	191.3	946.47	1069.3	1110.8	1419.8	976.71	2.08605	0.000104533
DOCK9	157.41	94.361	453.26	467.2	338.04	878.92	411.11	2.08569	0.0127097
TJP2	655.91	431.86	2036.8	2212.7	1882.3	3090.8	2012.1	2.0838	0.000274042
YRDC	658.69	269.1	1904.5	1946.9	1733.5	2271.9	1473.1	2.08207	0.000168358
SDR42E1	28.457	18.824	85.575	119.43	98.949	95.654	66.779	2.07925	0.000239137
C2CD4C	170.4	93.959	450.1	410.83	562.5	808.81	593.8	2.07792	0.00125983
ORAI1	170.38	116.13	487.3	477.53	569.07	884.5	577.74	2.0774	0.00127687
RRP7A /// RRP7B	404.53	243.7	989.09	1007.2	1213.5	2256.5	1250.3	2.07598	0.00902426
OAZ3	26.838	28.53	85.334	96.688	124.77	158.82	92.821	2.072	0.00120576
NDUFAB1	4449.6	4102	15142	14131	15251	27150	16426	2.06718	0.00237893
IFI16	109.92	60.384	164.93	147.28	329.8	784.72	187.75	2.06653	0.156184
FZD8	203.48	194.2	567.7	630.21	651.78	1477.6	678.07	2.06467	0.0247809
NDUFV1	678.36	405.13	1684.5	1813.8	1762.7	3799.2	2274.2	2.06386	0.0103037
PUS1	219.09	150.86	651.88	635.96	600.9	1203.9	666.81	2.06344	0.00557328
MANEAL	59.793	41.833	180.93	211.43	204.14	252.43	183.39	2.06238	1.32529e-05
RASIP1	69.725	31.2	191.87	229.06	153.36	268.6	222.82	2.06206	0.0002359
GLUD2	270.95	138.76	609.88	622.54	678.29	1508.4	901.45	2.06095	0.0161088
EBF3	47.674	38.877	149.52	129.87	150.58	291.69	167.13	2.0597	0.00627492
WDR74	195.23	115.32	471.81	448.27	443.65	1223.2	634.63	2.05834	0.0334091
NIPA2	932.55	692.32	3139	3130.8	2925.2	4327.3	2775.9	2.05694	0.000520404
ARL8B	401.54	233.55	1161.8	1066.6	1172.2	1882.5	1102.3	2.05635	0.0013008
KLK8	158.91	59.466	261.51	334.89	429.76	788.54	388.04	2.05484	0.0226702
PHLDA2	175.12	102.55	407.29	361.55	530.78	1007.3	445.11	2.05452	0.0238292
SURF4	480.48	310.3	1449.9	1492.7	1291.8	2332	1500.7	2.05375	0.000908752
RUFY1	382.94	193	840.99	888.51	1021	2031.9	1122	2.05374	0.0156287
ABCB10	477.62	245.12	1490.8	1353.7	1536.8	1606.9	1030.7	2.05057	9.23505e-05
BRWD3	97.115	79.699	270.28	246.52	243.5	701.16	307.5	2.04711	0.0425582
CTH	241.45	82.883	542.12	728.97	627.44	780.16	483.04	2.04598	0.000348409
CEBPD	82.861	49.117	261.79	250.32	217.12	358.51	221.69	2.04296	0.000356647
MRPL41	470.03	312.34	1319.7	1233.7	1156	2738.6	1550.6	2.04293	0.0131688
LHX8	22.401	17.114	61.564	69.354	132.92	61.703	36.438	2.04237	0.0528384
C13orf1	98.372	58.64	272.36	250.36	264.32	505.18	340.65	2.0409	0.00313667
BHMT2	27.137	20.074	68.046	65.934	125.86	128.7	107.56	2.04087	0.00226085
C1orf126	20.363	16.974	87.229	82.652	69.349	67.239	52.093	2.03706	0.000242513
FKBP4	900.08	498.66	3044	3218	1688.4	3497	2667.2	2.03282	0.000788835
PSMD9	383.22	210.43	1118.7	1059.8	1041.6	1635.8	1049.5	2.03205	0.00103833
POLR3K	367.23	259.54	1055	1050.1	923.85	2094.3	1431.6	2.03105	0.00681708
ZNF528	20.575	13.802	57.515	52.679	54.95	115.7	82.252	2.03025	0.0074797
AURKC	54.127	42.8	138.57	166.75	222.58	259.38	208.85	2.02191	0.00050905
TFAP2C	599.09	161.07	1367.6	1619.7	1246.2	1938.1	1633.5	2.02127	0.000411216
CD97	138.2	83.252	390.53	394.94	414.03	597.44	316.48	2.02048	0.000857843
AP1M2	463.66	116.03	911.37	1029.5	1032.9	1723.8	853.63	2.01856	0.00415466
CTU2	323.75	208.15	878.71	895.29	943.49	1592.3	1042	2.01839	0.00185206
SESN2	327.45	181.73	907.49	1168	939.3	1108.9	735.21	2.01769	0.000962463
NOP2	168.24	95.436	571.64	613.62	294.76	650.44	755.24	2.01433	0.00220143
NRIP3	99.782	77.111	285.29	338.8	322.88	481.33	354.25	2.01335	0.000201667
NIP7	385.46	217.17	955.52	966.01	930.25	1997.8	1214.1	2.00852	0.00888748
PLXND1	366.53	215.98	948.59	906.17	1082.1	1745.5	1143.6	2.00688	0.00171166
RBP7	110.15	41.728	229.46	258.2	307.46	425.22	324.25	2.0063	0.000742265
ATP6V0B	735.18	519.12	2187.8	2145.4	1976.7	3767.4	2264.2	2.00615	0.00376264
CNNM4	108.75	69.418	263.6	337.18	338.11	491.06	283.9	2.00465	0.00114506
USP18	86.59	49.909	242.42	268.92	268.64	313.93	249.65	2.00253	0.000199771
SDHC	907.95	410.73	1981.4	2244.1	2213.5	4127.2	2124.9	2.00229	0.0072654
ARRDC2	189.58	107.93	479.57	445.48	454.59	1002.4	599.2	2.00119	0.00958921
DDIT3	112.47	65.854	197.2	299.77	410.74	517.75	238.35	1.99885	0.0134808
FAM102B	150.1	95.063	389.49	376.98	439.23	751.28	501.83	1.99682	0.00302192
SDHD	618.21	361.13	1460.5	1374.1	1320.3	3648.7	2151.9	1.99426	0.0286157
GPR172B	71.26	36.551	188.58	208.96	219.55	241.1	178.7	1.99279	2.27115e-05
MED19	337.56	195.69	950.69	902.52	773.83	1617.2	905.35	1.99262	0.00438233
FLAD1	353.41	236.91	953.02	1066.2	1030.7	1645.5	849.56	1.99169	0.0024399
NMT2	137.72	110.85	319.56	351.54	503.1	801.88	316.02	1.99092	0.0210694
NDUFS7	591.97	402.77	1517.1	1452.6	1453.1	3480.7	2035.4	1.9901	0.0185274
AKAP12	957.95	799.22	2461.9	2535.7	2486.9	6457.7	3849.6	1.98813	0.0246124
SREBF1	102.69	60.796	283.33	287.72	317.3	407.44	279.51	1.98659	8.0327e-05
ABHD15	61.656	36.296	131.88	133.19	151.7	357.38	169.31	1.98247	0.0325149
SULT1A1 /// SULT1A2 /// SULT1A3 /// SULT1A4	480.33	252.73	1194.6	1306.1	1205.3	2081.9	1117.4	1.98104	0.00260467
TSHZ1	45.083	35.833	133.35	142.67	158.35	204.04	129.28	1.97999	0.0087333
PITPNC1	574.54	355.71	1694.3	1660.3	1513.3	2468.1	1520.3	1.9793	0.000451942
UBE2Q2	427.59	262.17	1243.4	1094.8	1221.7	1876.5	1194.5	1.97849	0.000711992
PLEKHB2	634.85	285.22	1177.6	1136.3	1824.5	3105.1	1859.7	1.97687	0.0176156
ZNF607	159.96	104.89	231	278.81	490.46	1076.3	510.7	1.97096	0.0778892
ASH2L	816.56	407.53	1969.1	2281.1	2219	3120.8	1873.2	1.96982	0.000574002
FAM107B	183.84	115.88	543.05	562.35	444.65	796.8	580.27	1.96904	0.00101864
RPL39L	826.52	152.19	1460.5	1793.7	1813.9	2588.1	1354.2	1.96768	0.00360863
TNFRSF8	116.01	80.745	321.53	311.28	359.88	543.49	337.41	1.96488	0.001334
CCL28	8.7039	10.516	35.502	44.161	33.602	36.794	33.44	1.96486	8.04936e-05
SSU72	552.28	322.56	1427.5	1520.7	1541.9	2337.2	1516.2	1.96422	0.000700301
SLC25A44	63.31	42.871	188.79	171.86	185.58	282.23	200.97	1.96391	0.00033268
CCDC80	122.57	81.96	326.72	345.57	286.95	636.46	333.07	1.96381	0.00776022
APOC1	730.41	376.36	1705.8	1678.7	1657.3	3590.4	2446.9	1.96337	0.008551
LPCAT3	158.7	113.51	526.88	568.85	347.07	679.76	604.5	1.96301	0.000610565
LDHD	87.934	61.514	182.91	189.53	226.03	565.97	297.64	1.96192	0.0767767
ST6GALNAC1	23.903	24.226	64.29	64.415	102.52	143.6	96.543	1.96124	0.00542448
GAB1	92.767	70.266	253.12	291.56	214.94	509.72	274.79	1.96084	0.00862908
TMEM70	373.34	238.15	1022.5	923.97	926.48	1886.8	1147.6	1.96048	0.00647318
TSPAN13	1434.6	568.92	4839.9	4343.2	2787.3	3617.3	3537.8	1.9598	0.000496068
DUS3L	130.35	100.86	369.34	361.42	307.17	760.85	455.16	1.95974	0.0123345
NDUFA12	2147.1	1846.2	6382.6	6190.4	6510.1	11951	6876.3	1.9582	0.00392925
CCDC51	437.8	234.13	1120.4	1094.6	1056	1945.9	1217.3	1.95681	0.00236253
LPAR2	458.94	283.19	1179.3	1293.5	1269.9	2012.9	1128.6	1.95522	0.00147179
MBD3L2 /// MBD3L3 /// MBD3L4 /// MBD3L5	43.143	27.769	85.945	103.98	114.81	245.18	141.3	1.95511	0.0203275
ATP9A	80.581	64.905	250.76	262.6	196.33	416.93	293.6	1.95305	0.00226733
TDRD10	42.561	33.441	114.97	149.86	170.96	152.71	93.673	1.95293	0.000696588
ADRA2C	247.52	147.8	663.75	548.48	715.68	1130.6	720.42	1.95174	0.00481455
ISOC2	268.99	201.11	727.22	575.54	803.57	1528.5	1043.5	1.95085	0.010546
GLUD1	931.17	567.03	2308.3	2332.3	2345.8	4597.4	2941.9	1.95081	0.0051273
IAH1	358.99	205	908.46	992	1049.4	1406.5	968.13	1.94938	0.000286148
TBX3	79.521	39.252	255.74	211.29	176.42	270.81	206.3	1.9444	0.000159438
ZNF586	119.41	79.496	267.02	322.61	360.42	580.34	304.04	1.94374	0.00518941
UPF1	271.35	186.82	668.98	742.28	714.72	1398.6	847.57	1.9435	0.00543852
HPDL	259.74	34.323	529.23	396.22	416.15	918.46	540.97	1.94216	0.0124534
EIF1AD	231.39	141.08	573.13	625.95	628.07	1032.4	601.31	1.94059	0.00213573
AGPAT2	178.41	121.12	417.23	424.51	449.71	1007.6	553.65	1.94027	0.0172747
CMTM4	203.62	131.59	490.17	479.8	568.93	1030.3	549.52	1.93818	0.00919047
TIMM17A	585.42	335.6	1429.9	1379.3	1260.6	2988.9	1821.1	1.9381	0.0125064
C2orf29	830.39	458.42	2048.9	2264.7	2137.8	3408.2	2190.6	1.93549	0.00087807
ZNF101	118.49	61.031	227.5	263.16	266.06	612.94	355.54	1.93159	0.0221249
LTBR	73.149	55.058	314.47	302.98	134.92	224.05	120.17	1.92903	0.0186731
FGFR3	418.2	240.16	1161.9	1014.8	947.96	1888.6	1210	1.9288	0.00305811
ZNF593	695.39	344.22	1446.8	1324.3	1673.7	3458.8	2047.5	1.92647	0.0179831
WDR55	147.46	94.044	367.02	394.2	330.33	740.63	374.17	1.92344	0.0130397
MBD3	124.89	94.1	363.54	387.02	354.91	555.81	402.34	1.92336	0.000216124
NFKBIA	543.77	234.95	1000.3	1310.2	1366.2	2227.2	1436.2	1.92249	0.00338341
DAP3	882.61	539.78	2101.7	2097	2542.3	4035.8	2225.4	1.92154	0.00473587
CCDC144A /// CCDC144B /// CCDC144C	11.93	14.029	19.543	21.23	38.915	116.93	58.818	1.92109	0.133288
ZNF662	27.424	21.572	73.268	92.754	90.233	114.82	70.401	1.92097	0.000234728
SRRD	247.89	166.46	677.12	684.4	652.99	1119.5	718.84	1.91909	0.00192227
IFT172	67.185	43.448	169.11	176.81	168.57	321	176.74	1.91684	0.00449542
DMRTB1	33.915	19.101	108.89	77.18	87.809	126.15	126	1.9156	0.000353104
NSUN4	166.63	104.81	415.85	440.07	456.22	735.56	463.07	1.9153	0.0016949
RABAC1	802.13	605.71	2069.9	2268.7	2043.3	4236.5	2613.6	1.91501	0.00625202
PPTC7	401.2	210.92	964.61	891.79	1018	1741.4	1019.4	1.91469	0.00391843
ALDH1L2	33.007	21.649	90.011	127.98	93.868	100.28	81.827	1.91468	0.0010583
ATP12A	66.718	47.939	165.53	199.64	234.93	262.78	165.22	1.91184	0.000415818
MRPL15	924.7	751.96	2995.4	2650.1	2528.5	4441.4	2780.5	1.91152	0.00184356
DLAT	533.96	296.85	1254.1	1331.5	1368.9	2294.1	1487.5	1.91094	0.00278425
TPTE	16.21	15.416	44.437	64.314	65.457	63.53	43.982	1.91019	0.000279717
IDH3G	412.79	246.2	1194.2	1158	1211.3	1379.9	714.15	1.90718	0.000887145
UMPS	646.2	535.77	1984.3	2104.8	1984.2	2785.9	1889.5	1.90598	0.000196424
DNAJA2	1171.3	659.25	3073.6	2874.4	3113.9	4629	2796.9	1.90287	0.00103932
SELT	638.81	353.09	1707.1	1474.2	1310.5	2902.1	1743.7	1.89807	0.00634772
CD80	36.095	30.461	98.786	111.42	93.189	192.68	168.9	1.89792	0.00425114
C3orf14	650.12	437.43	1621	1744.2	1625.2	3114.4	1972	1.89769	0.0042222
ABHD12B	691.06	165.21	1392.6	1060.2	1059.7	2861.8	1422.5	1.89613	0.0860017
POLR3C	187.59	146.34	514.42	573.58	597.74	799.88	469.7	1.89599	0.000791811
SPZ1	20.855	13.389	68.374	65.287	28.131	93.093	79.966	1.89592	0.00716486
MYO5A	186.1	109.16	395.59	334.81	435.82	1030	566.37	1.89496	0.033535
EXOSC4	242.09	190.46	616.85	588.14	649.52	1362.7	776.65	1.89487	0.0160494
LOC389493	63.437	32.277	160.49	178.59	123.4	249.39	192.1	1.89481	0.0010166
SIRT2	152.25	119.01	409.47	378.88	372.17	853.67	505.17	1.89245	0.0139074
RBM47	454.03	220.78	1091.1	1123.1	1091.2	1704.8	1023.5	1.89231	0.000954366
FKBP11	234.43	111.95	545.62	602.26	576.46	846.3	591.87	1.8917	0.000291949
SHCBP1	261.66	150.03	593.26	561.93	559.84	1338.2	650.34	1.89071	0.0240903
SLX1A /// SLX1B	303.92	201.34	662.17	709.07	786.97	1588.1	861.54	1.89037	0.0173983
SPPL2A	671.52	450.35	2341.2	2076.4	1953.7	1945.6	1160.5	1.89014	0.000897172
PDHA1	1225.7	668.79	3271.3	3366.6	3383.6	4011.9	2235.4	1.88898	0.000814283
TIAM1	236.37	131.9	510.6	609.3	597.8	1008.8	551.18	1.88821	0.00393191
PDPK1	177.91	86.17	438.57	431.64	397.85	687.01	416.22	1.88817	0.00187587
MPPE1	101.12	64.608	284.51	367.76	235.36	338.03	217.79	1.88667	0.00105583
GALM	154.47	100.67	365.9	308.69	376.37	835.66	429.4	1.88644	0.0255562
TFB2M	738.9	480.86	2032.7	1879.9	1404.9	3695.3	1913.7	1.88538	0.0136834
GEMIN6	432.44	167.52	801.36	763.87	886.15	1980.7	1008.5	1.88505	0.0274408
MOCOS	56.025	79.457	238.17	423.24	152.2	185.75	131.28	1.8829	0.0951559
CACNA1B	48.732	30.662	107.06	137.04	102.97	238.53	141.71	1.88281	0.00942803
RHOV	74.487	38.064	153.82	187.35	201.25	287.59	207.05	1.88255	0.000727855
DFFA	351.11	247.44	700.52	909.45	888.82	1914.5	1032.3	1.88231	0.0206343
ENDOG	268.97	132.87	479.76	453.36	646.8	1382.6	828.75	1.88213	0.0327418
TIMM44	265.09	163.03	612.62	660.45	652.54	1229.8	726.52	1.88174	0.00692892
PPPDE2	128.26	107.98	365.94	392.33	391.48	589.85	353.11	1.88043	0.00110909
HOXD13	35.608	25.789	117.15	101.83	147.62	85.143	54.376	1.87926	0.00777739
OXA1L	518.76	287.32	905.91	932.94	1386.2	2704.1	1405.8	1.87883	0.0401185
MRPS36	384.65	228.71	990.62	1005.7	846.04	1665.2	1242.6	1.87754	0.0022039
LPCAT4	159.35	106.63	452.23	463.46	394.13	643.83	490.45	1.87678	0.000236013
CTSF	47.702	38.805	164.57	104.62	124.81	240.94	200.53	1.87573	0.00709502
CBX4	70.179	46.121	169	186.55	238.59	259.24	167.09	1.87534	0.000349981
SH3TC1	35.576	32.83	115.99	109.19	121.6	155.15	117.56	1.87529	3.08117e-05
HIST1H1A	28.205	24.761	89.493	67.33	81.993	149.72	71.796	1.87491	0.0162306
C6orf105	43.499	27.891	154.41	133.03	70.18	165.72	121.12	1.87395	0.00256461
RPP14	250.54	121.24	546.54	588.09	553.78	1036.8	624.1	1.87385	0.00489018
RASD1	96.963	44.25	221.7	277.87	276.15	259.08	215.68	1.87341	1.50659e-05
RPSA /// SNORA62	170.53	68.905	359.23	275.72	326.17	791.41	539.71	1.87173	0.0233953
USP9Y	12.727	14.253	9.8883	13.927	14.827	158.61	62.224	1.87008	0.317351
SLC3A2	921.98	468.18	2196.1	2261	2486.5	3216.9	2134.4	1.86965	0.000518808
STIP1	371.27	230.79	791.5	728.24	773.51	2100.5	1353.1	1.86747	0.0352973
TAOK3	73.796	40.037	179.89	170.27	151.72	328.74	195.03	1.86727	0.0062522
NSDHL	563.18	309.17	1523.1	1391.1	1706.7	1738.7	1103.1	1.86596	0.000300294
SIAH1	485.64	276.36	1166.2	1269.9	1347.8	1770.9	1212.2	1.86587	0.000398678
VPS37B	314.75	225.97	863.19	970.78	813.87	1293.3	764.79	1.86566	0.000782536
PHB2	808.9	559.58	2499.1	2717.9	1667	3089.7	2620.9	1.86555	0.000556792
GABRD	44.599	33.142	127.62	107.24	117.88	213.72	116	1.86523	0.00408522
UBASH3B	82.765	51.624	200.52	263.06	222.39	293.01	240.23	1.86486	2.922e-05
C1orf211	59.753	48.026	164.23	167.19	163.59	289.58	187.21	1.86386	0.00222808
YTHDF1	417.72	221.82	1043.6	1155.7	965.57	1488.8	1083.2	1.86326	0.000330527
PTH1R	56.846	33.342	169.89	169.18	104.75	212.35	192.77	1.86306	0.00272562
LACE1	134.87	97.06	310.76	398.6	281.78	694.66	389.32	1.86167	0.0136873
TMEM144	170.17	73.385	355.21	397.2	432.53	584.87	347.7	1.86127	0.00337542
C19orf48	407.13	281.02	981.98	1028.7	1070.5	1914.5	1178.8	1.85989	0.00521863
LPIN2	240.02	154.85	601.98	565.59	722.95	974.08	641.53	1.85888	0.000690784
C1orf144	140.58	105.29	411.83	378.71	306.13	686.34	474.33	1.85835	0.00408457
AQP3	63.23	30.556	138.4	114.96	142.84	283.86	225.07	1.85822	0.0105049
ZNF667	48.057	13.626	85.558	80.829	117.9	162.76	88.112	1.85748	0.0216651
GALNT8	28.205	28.614	124.77	139.37	57.902	89.593	98.234	1.85692	0.00363434
ACER2	27.055	25.025	89.476	88.725	71.984	126.47	95.978	1.85444	0.000290052
PAXIP1	582.27	355.47	1435.3	1550.1	1391.2	2400.1	1397.4	1.85332	0.00224421
ZNF335	101.87	66.696	260.59	279.84	252.33	425.3	302.68	1.8532	0.000646523
NCBP2	460.46	224.16	989.36	944.45	985.59	2021.3	1044.4	1.85134	0.0146524
WBSCR22	490.38	257.88	1135.4	1226.3	977.56	2059.1	1131.3	1.85091	0.00629041
C16orf91	497.09	265.78	1088.4	1159.7	1258.4	1996.6	1184.2	1.85074	0.00274644
NCOA1	129.92	98.586	364.88	339.38	333.26	610.42	383.53	1.85036	0.00282009
ARPC5L	525.33	342.82	1342.9	1387	1137.8	2393	1484.4	1.85031	0.00547435
JDP2	144.43	89.089	401.58	433.68	322.42	525.51	365.13	1.84959	0.000991363
FAM96B	1458.9	912.1	3502.5	3473.7	3935	6173	3775.4	1.8491	0.00172417
EMG1	342.4	241.22	1115.3	1310	663.26	1114.2	955.6	1.84824	0.00110196
MTOR	423.23	252.47	1015.8	986.67	1236.2	1626.4	1089.9	1.84801	0.000558131
LYPLA1	439.56	261.08	864.99	767.12	907.64	2499.6	1271.4	1.84649	0.0587069
NLRC4	18.784	14.197	63.448	58.405	58.063	56.833	39.492	1.84365	0.000148097
SERPINB9	1441.2	578.44	3598.3	3260.7	3524	4076.4	3375.2	1.83984	5.14181e-05
RAET1G	27.132	30.782	95.54	109.51	75.438	134.13	80.139	1.8398	0.00108418
CRYGD	91.067	26.886	116.77	134.02	216.41	376.42	213.84	1.83838	0.0328381
NCOA5	85.953	88.282	271.44	311.19	263.08	400.05	295.62	1.83792	0.000170627
HIGD1A	129.14	113.93	314.68	422.77	347.84	652.52	379.51	1.83783	0.00878129
TIMM23 /// TIMM23B	362.65	196.79	827.19	780.19	708.19	1683.9	1121.7	1.83775	0.013544
AIFM2	97.81	71.468	288.37	290.03	192.6	438.58	304.4	1.83704	0.00299111
FZD5	932.87	448.52	2106.9	1979.4	2163.4	3613.9	2327	1.83599	0.00205817
BFAR	533.82	356.92	1267.3	1404.6	1330.8	2357	892.64	1.83588	0.0140103
TUBBP5	167.32	75.438	367.73	346.62	384.5	633.68	386.26	1.83529	0.00251032
MKRN1	800.77	415.19	1875.7	2020.1	1846.4	2935.7	1785.9	1.83525	0.000898232
BIN2	23.366	19.87	68.256	84.647	77.51	78.025	73.173	1.83468	1.2093e-06
HBM	52.104	42.174	147.66	163.31	102.47	258.66	132.67	1.83368	0.00931405
MCART2	67.516	33.275	148.48	172.78	182.17	214.23	168.46	1.83193	6.78612e-05
UBL4A	154.66	111.51	454.35	482.08	452.74	504.8	307.3	1.83099	0.000241306
SLC37A4	651.32	372.62	1522.7	1591.7	1839.9	2328.5	1357.7	1.83036	0.000811603
HIC2	211.68	127.12	532.29	523.75	550.85	802.59	442.22	1.83022	0.00164694
AFG3L2	840.34	429.87	1953.1	2024.9	1904.9	3150.1	1857.8	1.83014	0.00212603
MRPL35	234.16	161.29	529.54	576.77	524.77	1178	644.57	1.82853	0.0162023
NDUFA9	1290.4	675.98	3577.8	3913.7	2490.7	3972.2	3681.8	1.82711	0.000449763
GPRC5A	32.709	26.262	165.19	134.94	52.671	65.471	74.536	1.82636	0.0370906
C1orf163	325.02	206.55	778.61	646.35	795.32	1549.6	734.77	1.82619	0.0192196
DDX49	315.01	167.16	644.28	679.35	919.39	1173.6	837.95	1.82496	0.00133004
WDR46	280.14	148.81	595.26	563.78	534.99	1345.4	732.33	1.82492	0.0249816
CASP6	490.34	318.52	974.72	1119.6	1488.4	2145.3	1113	1.82407	0.00919252
ARX	67.139	43.573	215.96	173.62	132.26	260.82	188.65	1.82157	0.000906263
SPATA22 /// TRPV3	41.962	27.998	110.85	97.952	81.623	203.39	128.24	1.81937	0.0104357
ZNF296	144.55	77.616	259.72	345.03	378.72	581.77	328.99	1.81667	0.00521939
ELAVL3	71.109	35.652	138.17	171.44	180.26	262.1	153.47	1.81629	0.00174393
C14orf169	278.93	195.29	663.27	717.93	730.72	1228.2	830.52	1.81627	0.00309766
SLC25A28	126.75	80.849	292.4	332.9	289.62	547.09	342.8	1.81608	0.0046214
CTHRC1	177.19	54.502	252.19	344.06	395.17	639.24	294.82	1.81518	0.0187336
GJA10	26.472	23.093	70.639	75.385	113.63	89.077	57.949	1.81472	0.00160582
SLC45A4	123.47	71.347	311.03	262.36	261.7	534.75	274.41	1.81382	0.00859042
FAM21A /// FAM21B /// FAM21C /// FAM21D	1153.3	650.56	2995.7	2537.1	2162.5	4956.3	3185.6	1.81016	0.00714567
ACAA1	205.28	137.35	522.26	489.66	477.86	912.51	566.56	1.80969	0.0059861
TMEM109	179.67	118.05	493.45	480.09	510.31	603.29	445.92	1.8095	8.57182e-05
TPD52L2	289.33	200.97	669.27	673.52	684.92	1409.2	813.02	1.80938	0.0109924
GDE1	479.93	341.65	1370	1429.9	1077.6	1881.1	1242.7	1.80925	0.00113131
HYLS1	287.42	155.99	754.65	683.55	611.77	1056	642.19	1.80833	0.00120166
EIF4EBP1	837.48	664.32	2329.5	2616.2	2457.8	3112.1	2069.7	1.80777	0.00137896
ITPA	683.12	449.53	1501.9	1482.6	1545.3	3398.2	2014	1.80725	0.0189339
TTLL12	207.17	140.25	474.49	543.82	491.73	921.71	552.22	1.80724	0.00468301
NECAP1	277.38	138.87	765.51	894.42	535.21	716.74	628.71	1.80643	0.000831401
SUSD5	50.206	41.507	180.61	165.08	102.08	193.15	163.29	1.80495	0.000386966
C1orf14	98.569	75.094	280.12	259.35	209.81	464.05	322.97	1.80461	0.00398792
RRP7A	171.62	110.08	375.97	367.32	411.93	812.52	495.15	1.80431	0.0108351
GPCPD1	250.52	197.1	501.82	488.48	718.32	1414.9	776.83	1.80283	0.0314734
SLC39A4	214.44	98.964	414.09	429.24	428.27	913.43	434.49	1.80156	0.0230074
PHLDA3	210.23	152.53	535.65	561.93	436.39	994.85	643.7	1.80138	0.0071215
PCMTD2	381	252.1	952.02	1016.1	825.64	1617.5	893.05	1.80069	0.00409618
PDZD2	50.058	43.786	131.58	145.38	132.38	244.53	187.58	1.80067	0.00207593
LOC100130283 /// PMM2	117	78.531	309.88	301.12	318.05	433.29	282.95	1.80062	0.000297388
PVRL4	38.464	27.853	107.91	106.04	117.25	130.63	115.88	1.79991	1.90477e-06
FERMT1	109.36	72.374	205.15	219.13	146.42	694.14	322.29	1.79905	0.107624
UBAC2	462.35	281.57	1091.6	1145.5	1186.8	1752.7	1006.4	1.79879	0.00151621
CKMT1A /// CKMT1B	275.29	123.63	477.7	511.93	476.37	1307.6	819.22	1.79759	0.0360153
FAM21A /// FAM21B /// FAM21C	781.52	443.97	2014.2	1707.2	1455.2	3327.6	2150.2	1.79482	0.00714962
FASTKD5	518.77	236.63	1124	1166.1	1167.9	1779	1158.6	1.79343	0.000971026
OGDHL	146.75	151.21	356.72	436.34	287.57	984.79	551.63	1.79324	0.0500725
C12orf57	1058.3	1116.3	3852.7	4075	2407.2	4736.5	3592.2	1.79299	0.00143699
PUSL1	120.15	109.9	294.48	318.13	349.26	631.37	398.33	1.79194	0.00682978
CPT1A	216.97	116.67	449.3	516.65	517.67	826.13	479.74	1.79137	0.00493819
MRPS35	1126.5	752.9	3365.6	3691.5	2306	3636.8	3140.6	1.79016	0.000408268
LOC100294402 /// SIGIRR	275.62	144.38	587.67	584.28	576.58	1156.4	736.5	1.79004	0.00670321
MKRN3	12.638	12.716	48.455	35.533	42.668	48.678	47.773	1.78982	0.0127101
DYNC1I2 /// HNRNPM /// ND1	4149.8	1264.7	9452.6	9079.9	7486.9	11410	8497.9	1.78927	0.00175082
FBXL20	254.16	135.41	574.03	500.69	630.69	984.24	569.1	1.78746	0.00357169
ZNF823	125.41	88.967	223.17	262.57	364.45	626.01	382.68	1.78367	0.0181368
MRPS25	205.6	128.68	436.34	444.78	479.27	939.26	556.39	1.78229	0.0114453
HPD	140.51	31.299	275.02	210.05	218.82	477.02	286.29	1.78102	0.0131622
PEX5	164.79	119.78	529.88	609.16	347.76	468.04	518.24	1.7802	0.000287848
SKA3	281.13	224.95	651.92	609.63	604.91	1609.9	768.29	1.78014	0.0419324
PTPRU	146.69	96.587	373.43	338.45	362.65	596.25	498.21	1.77985	0.00125714
SURF2	317.39	210.26	711.93	741.38	581.95	1585.6	882.26	1.77868	0.0249574
MTSS1	78.602	44.173	166.02	167.11	204.73	304.57	173.23	1.77854	0.00442708
HSPA1B	814.69	241.21	1371.2	1196	2149.1	2523.6	1347.5	1.7775	0.00882767
PSMD5	382.72	22.339	435.31	580.41	649.6	1111.9	586.97	1.77744	0.0273444
PURA	216.26	150.35	505.65	505.71	487.02	1014.9	581.49	1.77725	0.00876536
C1orf53	58.817	73.068	207.15	163.1	196.69	336.67	224.37	1.77642	0.00368696
LIMA1	292.3	233.81	630.26	608.01	903.19	1463	866.41	1.77635	0.0121623
CYP20A1	152.31	131.31	451.81	432.98	408.6	647.72	437.28	1.77485	0.000429283
ZNF589	194.93	124.29	460.29	460.45	411.91	851.97	601.82	1.77476	0.00480273
PQBP1	461.46	182.09	985	985.92	990.16	1442.2	771.18	1.77445	0.00143346
ESRP2	305.59	228.94	705.87	802.1	768.14	1378.3	847.86	1.7733	0.00611285
HSPA9	2198.1	1244.1	4925	4800.2	4910.6	8885.3	5637.2	1.77255	0.00445578
MRPS17	551	349.82	1241.7	1229.1	1226.6	2453.4	1489.4	1.77146	0.00817354
ATG16L1	100.53	93.915	281.42	274.94	242.38	527.39	354.9	1.76979	0.00697349
MICB	250.36	96.514	496.18	536.95	544.49	787.18	437.57	1.76923	0.00130977
FZD6	171.5	140.84	398.93	449.69	406.69	871.66	350.23	1.76761	0.0249731
MPPED2	23.265	52.268	91.367	90.287	49.594	282.93	126.96	1.76709	0.117879
RAB6A	328.64	183.54	715.53	808.55	827.52	1133.4	716.28	1.76644	0.00057481
SPATS1 /// TMEM151B	24.255	28.188	73.61	88.126	94.967	99.917	83.43	1.76557	1.00212e-05
MORC4	86.083	36.846	187.06	231.56	219.99	196.99	145.9	1.76499	0.000372402
TNNC2	89.278	42.157	184.22	198.88	184.08	326.17	236.32	1.76488	0.00170645
ATG9B	81.257	58.349	207.7	240.7	252.06	247.68	197.93	1.76374	1.47357e-05
FHDC1	290.57	277.38	835.23	684.06	705.09	1628.8	1056.8	1.76221	0.0138193
ARHGAP42	141.3	78.094	251.92	238.48	332.76	664.93	355.82	1.76187	0.0308414
FBRSL1	341.53	152.85	686.69	705.44	864.06	1096.1	737.12	1.76145	0.00062252
ZNF844	21.302	24.75	64.607	56.299	60.053	131.3	79.242	1.76141	0.0137638
SLC38A9	342.29	183.73	795.68	826.18	669.11	1274.5	756.22	1.7609	0.00275854
TCEA1	2352.5	1843.3	5850.2	6083.5	6362.6	10130	5701.8	1.76021	0.003144
TRIM26	152.93	99.435	316.88	319.96	293.02	779.61	369.59	1.75997	0.0481975
DIRC2	149.45	97.16	443.6	470.99	329.09	423.94	290.09	1.75749	0.00077581
ZNF738	97.07	90.996	235.34	270.44	261.61	504.09	319.63	1.7572	0.0111576
IFRD1	390.89	323.07	1003.2	1152.2	1020.7	1650	815.87	1.75694	0.00797992
PARP12	123.5	93.384	258.75	349.24	371.31	486.19	316.59	1.75639	0.00134931
TIAM2	216.71	109.94	430.64	439.12	438.2	898.46	513.49	1.75589	0.0113665
TCERG1L	50.642	44.755	142.09	152.86	130.48	217.84	173.19	1.75341	0.000349054
XBP1	250.79	162.1	621.64	580.22	551.51	1027.7	687.8	1.75181	0.00294261
TIMM10	847.87	902.49	2887.5	2851.8	2160.2	3889.9	2473	1.75177	0.00400038
RRS1	437.17	242.63	1043.2	830.65	847.31	1855.8	1193.6	1.75121	0.0129317
SH3RF1	95.187	82.236	282.27	278.66	227.87	403.75	286.64	1.74878	0.000967902
GTF3C4	240.84	133.63	521.75	549.64	526.27	918.74	516.74	1.74844	0.0048011
SETD1B	428.39	275.49	1136.4	1128.9	998.82	1464.2	1012	1.74793	0.000253154
SRSF8	116.05	69.608	281.07	345.68	236.66	383.62	169.18	1.74778	0.00860493
FAM173A	245.93	146.11	503.77	489.96	496.1	1143.2	686.35	1.74765	0.0213595
SNX3	498.04	322.33	1189.9	1152.3	1138.8	2023.1	1250	1.74616	0.0027755
KLF3	93.858	66.733	203.64	225.81	251.59	392.85	287.71	1.74138	0.00269167
ARHGAP8 /// PRR5-ARHGAP8	362.17	182.25	747.63	744.44	781.38	1363.3	886.09	1.73986	0.00369527
ANKRD13A	336.12	217.01	749.11	903.7	811.32	1230.7	725.15	1.73982	0.00167301
SAC3D1	303.48	194.01	678.23	611.5	673.79	1358.7	781.41	1.73941	0.0142367
CDC25A	401.65	274.38	1004.7	1079.6	887.79	1542.4	946.61	1.7394	0.00313273
CD81	2577.5	1838.3	6874.3	7007.6	7839.8	7749.3	4701.1	1.73855	0.000340395
GPR133	47.554	27.173	73.973	75.478	185.78	163.29	96.064	1.73795	0.0255626
ENDOD1	79.836	44.029	161.07	172.06	177.47	315.63	212.7	1.73777	0.00413447
HAX1	1232.1	830.83	2852.4	3164	3218.2	4521.6	2783.7	1.73732	0.00080511
ABCF2	140.53	96.71	367.17	376.9	290.97	546.72	336.07	1.73711	0.00209513
STAG3 /// STAG3L1 /// STAG3L2 /// STAG3L3	111.24	94.7	177.69	279.3	231.81	683.56	391.66	1.73636	0.0637876
SCGB3A2	1046.2	958.23	2695.8	1975.3	1809.6	6872.4	3132.9	1.73591	0.0869655
RPN1	859.47	500.95	1961.9	1998.2	1944.3	3156.9	2149.6	1.73567	0.00140114
FAM101B	358.91	194.55	1042.6	1193.6	622.51	825.8	767.3	1.73492	0.00221548
LMO4	254.14	211.33	739.44	754.41	574.22	1030	726.84	1.73461	0.00171405
ABCC10	151.87	103.84	346.52	388.55	372.09	594.49	362.36	1.73435	0.00225876
CHODL	36.203	46.289	109.53	103.04	95.203	241.02	125.03	1.73394	0.0254163
EN2	87.365	57.046	202	214.18	198.38	346.14	205.29	1.73391	0.00244977
RPL10L	49.929	31.084	130.05	107.13	164.1	137.32	117.31	1.73299	0.000173975
C1orf113	59.335	43.979	140.42	146.9	95.054	304.44	205.42	1.73288	0.0236032
PPIF	354.75	232.57	793.22	800.61	720.62	1589.6	920.19	1.73275	0.0140807
KDM5D	28.558	22.17	23.273	24.986	23.207	265.4	184.17	1.73132	0.256001
WNT5B	70.486	66.643	226.27	234.26	154.06	295.98	305.52	1.73124	0.00141803
SNX4	465.82	308.59	1002.8	866.47	900.97	2369.1	1289.2	1.73041	0.0362323
MRPS17 /// ZNF713	1193.8	795.26	2784.5	2615.2	2678.6	5121	3023	1.7303	0.00636305
FOXC1	58.556	29.519	113.95	131.84	187.31	151.03	122.12	1.72949	0.000548205
C12orf59	17.45	17.32	79.868	88.083	36.257	26.336	32.537	1.72913	0.0664595
CTSB	647.1	367.31	1478.2	1587.1	1428.4	2226.4	1717.5	1.72784	0.000369767
ZBTB8OS	507.06	348.7	1116.6	1174.7	1169.9	2206.8	1136.5	1.72756	0.011499
COG8 /// PDF	622.68	364.65	1353.6	1387.8	1268.5	2527.6	1561.8	1.72713	0.0079533
LNX1	114.13	44.916	191	321.18	229.05	311.57	168.85	1.72672	0.00503945
HDC	354.44	235.96	780.48	809.4	776.62	1540	1026.9	1.72611	0.00586957
LRP4	207.31	106.81	380.9	459.91	439.12	797.86	533.24	1.72566	0.00682485
SLC4A11	95.909	64.417	238.5	260.64	210.51	350.64	270.42	1.72538	0.000323175
ZFYVE21	258.94	130.71	467.69	485.53	500.25	1123.3	541.4	1.72531	0.0361794
SIGIRR	241.12	128.08	492.68	495.6	490.64	960.98	605.84	1.72435	0.00661605
LIMK2	100.18	76.227	254.29	254.46	233.33	422.22	293.09	1.72248	0.00166218
MAPK8IP2	70.5	48.4	174.71	170.7	163.94	275.27	169.81	1.72225	0.0012682
PLEC	716.81	493.95	1782.7	2021.3	1575	2607.7	1623.2	1.72169	0.00068061
TMEM208	486.44	342.72	1162	1045.3	1056.8	2203	1286	1.72105	0.0121942
REST	79.21	76.191	165.61	140.88	145.72	572.11	323.4	1.7206	0.103972
SHMT1	308.75	117.07	548.16	542.83	766.99	948.69	681.97	1.72054	0.00188153
ZNF490	109.69	63.675	238.37	274.54	231.69	398	311.83	1.72044	0.000969558
NFKB1	125.06	89.259	333.3	287.68	339.33	451.78	327.67	1.72	0.00023136
SLC5A6	371.85	343.51	1234.1	1076.5	1038.6	1359.1	838.63	1.71846	0.000741468
EBF1	65.159	41.939	154.88	156.87	172.37	220.52	152.31	1.71795	0.000120557
SFXN4	231.82	195.99	588.76	575.76	480.56	1167.7	746.08	1.71695	0.0193374
ABT1	261.17	142.99	512.85	512.31	506.84	1125.2	618.12	1.71691	0.021599
ISG20L2	576.27	356.98	1274.1	1323.5	1378.1	2158.4	1270	1.71652	0.00293747
ZNF713	605.03	404.42	1397.6	1315.9	1346.2	2566	1518.4	1.7145	0.00635975
E4F1	107.32	74.353	242.11	246.07	251.2	452.83	250.11	1.71422	0.00658025
LOC100288142 /// NBPF1 /// NBPF10 /// NBPF11 /// NBPF12 /// NBPF14 /// NBPF16 /// NBPF24 /// NBPF8 /// NBPF9	88.63	26.568	124.67	134.05	148.77	348.48	256.49	1.71421	0.0335623
EIF6	977.87	625.73	2210	2136.4	1969.7	4192.9	2450	1.71224	0.0105632
PDSS1	182.93	123.59	416.06	467.82	417.39	706.88	447.26	1.71181	0.00219601
INSR	158.14	111.76	345.98	406.31	417.2	597.83	407.48	1.71107	0.000497309
PPAP2C	271.67	123.91	414.58	398.62	706.77	1068.6	448.1	1.71011	0.0375696
C19orf39	79.943	53.521	170.76	160.82	173.73	367.56	224.89	1.70932	0.0153897
BATF	41.608	30.482	109.83	118.95	85.224	157.18	102.22	1.70842	0.000818874
PPL	218.28	133.73	502.42	514.38	566.08	714.6	472.91	1.70636	0.000194495
SNORA6	135.99	69.138	264.71	264.43	273.01	536.64	344.1	1.70633	0.00873236
DNAJC1	282.52	182.41	655.55	611.16	637.44	1130.2	696.82	1.7063	0.00332428
ICMT	589.98	506.02	1600.4	1586.2	1434.9	2529.4	1659	1.70588	0.00281747
HSPA1A /// HSPA1B	895.56	229.64	1360.1	1173	2199.5	2607.8	1352.5	1.70568	0.0140969
SLC6A6	410.09	224.19	805.43	1058.9	1081.1	1190.9	754.25	1.70516	0.000533828
ALKBH7	510.62	309.33	1001	1018.7	1113.5	2210.8	1290.5	1.70431	0.0159999
FBRS	203.35	99.869	415.15	410.28	494.91	655.86	435.16	1.7043	0.000738221
RNF114	579.55	306.09	1260.3	1248.3	1392.8	1866.8	1166.2	1.70333	0.000760865
C12orf5	187.06	153.82	566.34	603.56	368.57	679.89	535.66	1.70216	0.000938764
DUSP23	338.72	78.307	560.75	589.29	582.74	979.74	639.88	1.70142	0.00490282
ZCCHC8	304.54	265.49	655.13	668.18	717.31	1664.8	744.7	1.70053	0.0452709
IQCA1	30.356	36.956	84.821	95.136	98.61	158.7	103.47	1.69958	0.00685167
MMP14	194.69	171.81	432.41	536.81	484.69	926.81	465.65	1.69951	0.0118241
FLNB	877.08	577.12	1881.9	2207.7	2474.9	2878.7	1783.1	1.69905	0.000379482
GAD2	39.853	30.857	85.938	100.02	55.836	216.99	137.27	1.69783	0.0455178
PRDM1	106.53	70.582	219.85	247.15	192.44	489.58	281.73	1.69767	0.0217214
TRIM58	42.52	33.43	81.462	107.02	113.24	190.73	108.06	1.69686	0.00809309
C11orf20	55.221	40.321	143.45	141.85	143.43	190.52	167.75	1.69631	2.32715e-05
EGFL8 /// PPT2	129.32	95.14	350.11	321.33	312.23	470.68	311.02	1.69584	0.00052252
TRIM56	178.42	132.15	380.37	386.67	477.32	766.79	480.24	1.69503	0.00541531
AUP1	208.23	138.13	509.11	454.2	447.33	831.89	562.82	1.69478	0.00366884
C17orf106	109.28	62.862	216.85	218.97	216.7	461.99	235.44	1.69474	0.0196905
ZNF229	14.742	17.404	40.692	47.893	54.555	64.931	40.126	1.69436	0.00332826
RRP36	827.01	583.01	2055.3	1847.1	1526	3690.6	2341.3	1.69316	0.0130188
MDK	962.27	814.63	2439.1	2665.4	2437.1	3949.6	2233.4	1.6931	0.00430072
TMEM87A	277.18	123.31	539.51	573.93	510.48	965.46	562.49	1.69277	0.00717062
GTF2H2 /// GTF2H2C /// GTF2H2D	294.22	232.64	671.62	605.49	484.17	1644.1	961.73	1.69232	0.0584064
CRB3	132.03	80.131	291.64	281.9	274.13	522.9	347.35	1.69154	0.00449144
ZNF696	39.502	32.805	79.943	82.077	109.49	195.58	98.445	1.69149	0.0225243
LIN28B	852.31	722.84	1958.1	1786.5	1934.6	4479.5	2497.5	1.68915	0.0255446
POP1	158.98	105.45	372.95	357.86	342.21	632.38	453.69	1.68915	0.00268997
CLPP	780.59	518.99	1657	1618.7	1780.7	3321.5	2001.4	1.68854	0.00901751
RDH13	158.21	77.164	325.23	283.89	280.89	627.27	370.86	1.68846	0.0148381
CA2	424.63	283.98	899.69	1000.3	1042.4	1623	955.96	1.68767	0.00337371
TAF4B	125.08	67.922	247.05	186.19	299.25	510.61	228.55	1.68725	0.0262798
SEC61A1	377.56	293.97	1070.8	946.91	829.99	1477.2	972.03	1.68714	0.00160882
ZMYND19	383.27	267.45	774.62	837.3	853.96	1724.7	840.7	1.68704	0.0221789
RNASET2	685.72	328.09	1234.2	1455.7	1589.9	2248.1	855.01	1.68683	0.0143295
RNF34	201.41	144.82	435.35	404.88	437.63	951.47	510.53	1.68681	0.023893
MTUS1	41.223	30.161	113.8	114.54	81.28	149.77	127.26	1.68605	0.000586722
ZNF585A	37.483	35.441	68.961	84.352	102.13	213.43	106.62	1.68473	0.0519266
PMM1	148.04	138.61	370.14	363.72	479.86	628.91	369.29	1.6844	0.00451503
ABHD12	269.22	103.53	519.55	438.3	416.48	1016	550.24	1.68093	0.0617341
CDKN2D	97.372	61.377	234.52	216.51	224.6	342.2	200.92	1.68068	0.0012764
DLG3	487.17	209.61	1001.6	1027	1024.9	1412.7	825.79	1.68027	0.000879316
C1orf88	102.59	53.686	160.05	169.3	178.79	493.53	250.41	1.68024	0.0796924
RPP25	102.9	62.408	214.89	204.61	209.95	429.29	297.43	1.67912	0.0124096
PTP4A1	484.3	256.59	1042.9	1044.6	943.81	1713	1116.7	1.67887	0.00467272
PPIC	312.87	148.06	623.15	670.48	458.92	1195.7	756.5	1.67724	0.0142479
COMTD1	206.06	136.66	450.65	436.17	384.55	919.57	535.05	1.67645	0.0224274
SLC25A38	419.71	272.5	1048	1032.4	970.3	1372.2	962.44	1.67571	0.000327525
GATC	72.093	52.766	166.47	164.66	127.59	338.66	186.09	1.67497	0.0227415
ZSWIM3	65.085	39.324	143.08	162.61	127.32	233.46	187.17	1.67429	0.00117572
NDUFC2	1005.3	791.11	2403.1	2444.1	2338.2	4273	2348.2	1.67322	0.00527934
C11orf48	422.52	281.84	790.33	827.35	778.82	2094.6	1288.7	1.67268	0.0416499
WDR47	123.18	70.836	219.78	216.91	326.5	473.54	307.44	1.67228	0.00782155
WDR34	167.48	103.46	312.45	358.28	315	740.53	532.75	1.6716	0.0174818
PARVB	44.63	34.26	115.96	143.44	118.86	123.97	102.57	1.67043	1.96801e-05
PNLDC1	23.092	21.565	75.386	50.729	52.33	105.85	77.221	1.67043	0.00480978
SNORA20	29.836	15.531	73.639	68.44	75.659	71.018	51.317	1.67014	0.000130066
GPAT2	98.656	70.244	198.97	206.31	212.62	457.05	262.45	1.67003	0.0176283
TMED5	317.57	197.25	627.98	616.81	734.46	1295.3	707.17	1.66916	0.0112814
FKBPL	156.4	90.748	303.93	311.61	296.02	660.39	343.26	1.66911	0.0211604
DNAJC11	294.74	177.73	647.21	679.49	620.36	1054.4	697.03	1.66737	0.00178773
WDR73	244.93	145.26	523.87	564.04	456.39	932.46	537.68	1.66621	0.00689197
CHPT1	752.61	578.45	2145.2	2089	1825.6	2386.5	1689.4	1.66574	0.000232231
GHITM	1483.1	842.69	3131.9	3261.5	3319.4	5021.9	3371.2	1.66342	0.0012119
AFAP1L1	50.697	30.591	108.96	112.57	85.855	207.32	146.8	1.66263	0.00910585
GNA11	183.94	112.77	404.24	406	419.95	645.48	439.66	1.66028	0.000970098
SRPRB	297.68	189.9	697.42	739.93	664.29	979.09	566.4	1.65956	0.00168072
ZNF354C	20.779	17.833	51.13	47.473	49.268	95.906	59.572	1.65844	0.0146203
TXNRD1	772.32	550.38	1768.5	1820.2	2170.8	2590.9	1356.8	1.65836	0.00332996
PSEN2	85.895	53.086	226.1	211.19	141.73	297.89	207.28	1.65754	0.00234895
ACO2	273.24	136.41	521.74	492.37	529.48	1040.5	720.18	1.65719	0.0121548
EIF3C /// EIF3CL	1234.2	1149.9	3847	4015.2	3159.2	4000	2809.6	1.6555	0.000736941
SLC12A3	28.377	25.722	76.321	85.117	66.959	112.46	105.8	1.65549	0.000522598
TMC7	43.363	31.677	106.22	121.98	94.2	150.33	97.328	1.65528	0.000910076
PRR13	3247.9	1879.2	7336	7067.4	6937.2	10957	8132	1.65521	0.000746261
METTL11A	496.36	315.07	1197.2	939.02	1101	1873.1	1204.1	1.65488	0.00446232
YIF1B	141.79	78.095	308.66	295.93	349.27	429.99	243.61	1.65387	0.000939364
TMEM38B	581.18	180.38	979.12	930.28	1785.4	1098	807.68	1.65384	0.0156893
EXPH5	31.776	21.233	54.47	54.427	63.857	160.77	119.99	1.65348	0.0451378
MX2	335.77	199.03	711.55	681.53	691.75	1280	758.36	1.65346	0.00653934
LOC100291393 /// SHC2	125.6	94.371	202.63	236.44	459.83	485.05	267.32	1.65341	0.0286239
CD38	23.784	18.522	63.828	63.396	103.57	35.266	30.64	1.65282	0.0508092
C18orf8	176.81	93.245	361.76	337.76	352.69	645.24	331.44	1.65204	0.0121599
SIGLEC11	50.375	28.526	100.59	91.576	106.01	197.73	127.47	1.65195	0.00855787
SLC25A1	288.09	170.16	587.92	619.37	611.42	1061	651.19	1.65172	0.00480141
USP28	470.45	166.25	871.38	842.91	854.59	1426	840.61	1.64947	0.00313543
HSD17B10	1112.6	827.6	3091.2	2922.6	2811.1	3347.8	2032.4	1.64937	0.000777752
WDR20	147.47	85.967	283.63	337.96	322.09	520.03	349.55	1.64852	0.00296244
TMCO3	619.34	442.34	1378.6	1621.5	1509.6	2131.4	1195.6	1.64507	0.00137136
CCDC90A	850.83	715.95	2147.3	1927.5	1937.5	3787.4	2088.3	1.64493	0.0123391
PDE4A	75.044	47.468	187.45	168.02	163.46	247.26	146.34	1.64478	0.000984133
FAM102A	225.93	154.25	496.16	541.6	474.27	864.41	525.27	1.64405	0.00514736
HNRNPF	1894.8	1103.9	4040.7	4079.9	4128.5	6493.6	4171.9	1.64392	0.00208342
DPY19L1	187.07	131.5	408.91	426.37	451.77	701.46	456.01	1.64201	0.00239368
PLXNB2	259.51	228.59	581.55	613.84	758.02	1093	623.42	1.64186	0.00337908
LSG1	306.36	186.9	624.06	558.99	600.11	1294.1	789.84	1.64123	0.0184863
POLR1C	274.96	140.7	516.06	546.54	542.43	988.04	590.89	1.64119	0.00782936
CSTA	12.474	15.899	51.691	44.804	53.115	27.284	20.923	1.64029	0.0200495
CARKD	436.31	268.69	961.01	1206.8	993.2	1233.6	937.13	1.64004	0.000132104
HMGN4	1469.8	948.44	3522.5	3829.6	2928.2	4793.6	3210.9	1.64002	0.00090669
ULBP1	37.758	34.056	94.634	110.52	108.72	133.49	75.368	1.63911	0.00244619
PGP	104.9	81.269	245.37	240.02	238.15	435.96	271.55	1.63882	0.00550897
ADCK2	157.38	83.273	349.04	370.37	272.65	506.41	330.48	1.63846	0.00185162
CLPX	326.73	169.43	554.73	494.9	582.94	1456.7	798.15	1.63839	0.0477759
APOE	1316.8	730.9	2603.3	2135.2	2690.1	5308.2	3038.3	1.63693	0.0267506
MRPS7	1320.4	592.84	2395.3	2304	2224.2	4972.7	3104.4	1.63641	0.0176362
SAMD8	112.33	70.574	258.63	245.73	247.77	384.94	283.64	1.63616	0.000556968
C14orf147	837.17	493.43	1755	1762	2129	2624.4	1729.2	1.63588	0.000465827
STAG3L1 /// STAG3L2 /// STAG3L3	164.37	129.44	265.22	357.44	305.78	897.21	527.93	1.63545	0.0617898
NDUFB7	1513.4	987.55	3278.8	2920.2	3320.2	6013.8	3731.4	1.63479	0.00724554
ARHGAP8	255.02	128.49	483.76	500.09	502.95	894.51	576.39	1.63442	0.00475769
GDPD2	213.31	162.25	494.11	534.78	485	817.8	404.79	1.63426	0.00655133
FBXW5	254.68	139.16	482.46	504.73	509.26	948.08	632.13	1.63388	0.00650061
TRAPPC10	132.43	79.527	266.86	266.04	263.27	518.07	291.15	1.63239	0.0115364
FLJ16124	35.842	24.711	90.56	104.13	70.741	109.99	55.488	1.63224	0.00319456
AHSA1	1304	718.31	2569.4	2561.5	2664.4	4736	2486.5	1.63146	0.00849559
KLF9	70.954	41.769	142.95	138.78	160.67	255.87	179.56	1.631	0.00257577
GTPBP6 /// LOC100508214 /// LOC100510565	274.37	166.41	538.11	478.34	577.03	1136	707.63	1.6305	0.0174438
SLC35A5	516.64	277.68	938.13	1021.3	957.42	1999.3	1195.3	1.62974	0.0159238
CDIPT	187.65	104.09	412.66	411.91	433.25	543.81	374.13	1.62655	0.000173321
CLEC16A	73.713	57.698	181.87	192.61	166.15	270.84	184.47	1.62645	0.000635789
HOXB7	25.303	18.25	65.549	68.368	93.606	41.125	38.457	1.62487	0.0194279
SNORD17	97.758	66.752	193.36	164.19	121.46	535.73	252.64	1.62486	0.105196
F2RL1	705.62	242.99	1258.3	1178.6	1396.2	2016.6	1426.5	1.62448	0.00191929
ARMC6	128.96	95.536	346.41	288.65	248.73	500.58	388.11	1.62447	0.00342369
DNAJC14	268.43	188.75	555.55	599.88	658.1	1005.5	553.27	1.62436	0.0061598
ABCB1	124.3	64.995	282.43	266.32	295.04	322.51	215.13	1.62323	0.000194988
HMOX2	233.09	175.94	557.3	554.51	477.08	930.43	598.77	1.62276	0.00487284
KIAA0922	312.83	190.82	532.71	622.55	753.91	1192.3	724.35	1.62246	0.0095611
PDXK	242.57	154.78	581.37	537.33	535.05	792	588.18	1.62179	0.000253332
TPCN2	85.358	59.921	164.19	189.95	182.65	356.72	207.21	1.62066	0.0106742
BUD31	1011.4	762.09	2325.1	2424.3	2581.7	3576.3	2593.2	1.62064	0.000357476
DOCK6	115.76	77.196	224.46	295.38	284.57	382.09	276.97	1.62037	0.000613844
AKAP1	392.63	253.29	882.43	847.44	752.65	1481.2	977.21	1.61743	0.00387364
RASGRP2	103.08	48.036	191.3	194.76	188.04	352.92	195.59	1.61694	0.00732775
FAM21C /// FAM21D	894.48	481.83	1943.9	1719.6	1473.1	3305.8	2107	1.61685	0.010441
RRP12	295.99	155.74	647.56	607.45	603.63	911.52	572.52	1.61644	0.00117514
SURF6	583.7	315.5	1042.6	1073.3	1216.6	2180.1	1309.1	1.61602	0.0113624
DHRS13	280.57	142.19	605.49	609.25	569.81	806.97	451.5	1.61589	0.00159799
GNPNAT1	503.26	331.6	870.39	1230.6	1227.9	1788.7	946.58	1.61586	0.00691247
NRXN2	73.517	57.316	156.64	165.86	192.11	287.14	163.83	1.61543	0.00308437
CCDC94	158.55	104.02	355.89	327.15	326.93	598.84	370.71	1.61522	0.00497659
C9orf78	756.08	409.71	1502	1567.7	1524.2	2549	1664.4	1.6152	0.00335337
C6orf145	89.044	50.978	203.75	199.65	206.4	247.61	153.27	1.61433	0.00207677
COQ7	144.75	98.89	306.93	278.24	272.76	633.02	469.05	1.61341	0.0174511
TSFM	384.39	224.64	830.03	823.23	780.33	1292.6	940.02	1.61312	0.00155805
PREB	101.61	72.233	222.08	217.79	222.27	401.23	296.9	1.61279	0.00481153
SHE	43.659	32.224	98.667	125.8	127.81	111.71	72.824	1.61224	0.000718918
WNT3	150.34	91.609	275.35	316.94	306.38	580.36	309.7	1.61188	0.0120665
TMC5	33.571	25.053	61.819	81.397	120.4	94.741	70.415	1.61183	0.003465
HRC	149.03	52.621	195.53	260.08	297.65	479.36	229.14	1.6118	0.0216223
RER1	630.74	388.93	1370.6	1434.8	1275.8	2150.4	1281.1	1.6115	0.00252727
UACA	101.08	128.62	136.98	138.46	142.67	985.67	432.93	1.61149	0.260348
TSTA3	206.33	186.93	455.24	450.69	347.33	1149.8	630.28	1.61132	0.0608212
WASL	733.12	433.77	1335.1	1314.2	1352.5	3124.1	1699.4	1.6104	0.031298
BSG	518.34	364.22	1056.4	1108.4	1216.5	2008	1128.6	1.61033	0.00602714
VPS29	812.98	529.12	1770.8	1685.6	1762.9	2975.5	1890.6	1.61022	0.00429863
MRPL23	1167.9	752.67	2322.5	2332.5	2525.3	4539.7	2775.4	1.60937	0.00756181
MRPL46	530.42	328.2	1132.3	1197.3	1046.4	1862.2	1206.5	1.60898	0.00421838
HDHD3	101.76	63.611	204.86	220.65	221.87	361.17	253.52	1.6085	0.0026026
KLHL35	45.7	31.976	83.593	90.141	133.8	166.06	88.349	1.60811	0.00709446
PPP1R8	418.73	260.38	883.29	855.07	815.43	1586.5	1047	1.60801	0.00664643
TRPM4	228.95	141.22	348.71	300.15	561.1	1045.9	398.46	1.60742	0.0827894
MCM10	335.19	229.24	584.31	555.61	724.11	1575.5	849.5	1.60734	0.0435996
HSPA1A	1285	462.9	2088.2	1815.4	2939.3	3806.5	1990.4	1.60708	0.0103943
WDR77	433.69	311.48	979.23	903	797.11	1857	1129	1.60589	0.0164458
ARSI	58.757	48.267	165.55	119.22	105.86	260.54	180.77	1.6051	0.01122
RPUSD2	226.34	131.92	417.08	454.51	465.99	841.49	446.57	1.60463	0.0124366
SLC25A18	44.924	34.076	115.59	120.42	102.28	142.12	120.97	1.60434	2.24816e-05
CCNO	40.015	32.691	93.261	85.452	96.53	166.74	98.511	1.60384	0.00539967
PLIN3	489.2	404.85	1102.7	952.11	1227.5	2152.4	1439.3	1.60378	0.00858259
CCDC101	369	207.78	657.33	708.99	794.7	1344.9	798.36	1.6037	0.00743497
ISG20	429.76	257.72	868.9	903.08	941.07	1464.5	866.37	1.60327	0.0035001
PTDSS2	231.44	174.99	564.78	557.2	536.6	810.68	570.6	1.603	0.000290666
PKP3	78.531	40.399	147.1	144.3	191.41	239.26	169.2	1.60203	0.00089362
GALE	163.01	99.139	282.89	296.59	378.29	632.81	371.18	1.60109	0.0136556
RPP40	444.45	262.47	905.5	815.44	875.4	1692.4	984.87	1.60093	0.0119901
FAM38A	121.69	118.78	292.31	349.49	268.16	548.45	401.38	1.60047	0.00368383
TBC1D14	439.55	302.23	953.13	1052	1043.7	1446.2	805.5	1.59927	0.00294406
MTHFD2	2163.9	1287.5	4222.6	4795.2	4836.4	7058.5	4498.8	1.59913	0.00190716
QARS	940.11	606.87	1979.9	2014	1942.9	3427.9	2110.8	1.59778	0.00692646
FBXL16	361.79	133.97	535.12	643.74	848.82	973.41	499.52	1.59777	0.00623634
UBE2T	1542.4	1208.9	3013.5	3343.2	3375.5	6920.9	4040.2	1.59761	0.0170535
TMEM50B	102.15	57.142	217.22	189.59	211.06	346.04	214.1	1.59722	0.00295183
CCDC124	204.22	118.73	444.06	370.47	400.16	739.38	420.46	1.5971	0.00877524
CCS	210.83	149.05	483.57	502.14	484.39	706.16	426.9	1.59626	0.000971884
HS3ST3A1 /// HS3ST3B1	179.87	133.02	275.11	251.26	319.43	1046.1	473.63	1.59611	0.147173
IMPA2	702.04	492.73	1687	2003.8	1441.6	2091.6	1325.9	1.59606	0.00268503
DYSF	100.64	68.203	287.54	339.34	185.87	208	264.05	1.59588	0.00127537
RP2	529.93	426.3	1256.4	1290.9	1240.4	1990.2	1273.2	1.59512	0.00196651
MT2A	748.31	685.21	1934.4	1810.9	1728.8	3186.9	2404.5	1.59497	0.00217744
KDM4A	349.8	192.19	649.57	716.95	585.95	1321.8	789.26	1.59484	0.018041
ARHGEF18	608.02	373.33	1152.2	1265.9	1537.4	1968.5	1063.7	1.59373	0.00364663
ZNF611	60.53	32.056	78.438	83.642	74.558	322.2	135.08	1.59356	0.170029
C1orf135	210.75	159.11	450.1	487.26	521.58	773.18	498.65	1.59336	0.00254635
WDR82	639.56	389.04	1273	1405.6	1308.7	2218.3	1456.8	1.59289	0.00391829
ZNF157	34.471	19.262	68.083	73.429	97.904	84.73	50.22	1.59276	0.0022681
HUWE1	308.63	219.39	791.69	820.72	832.53	739.88	518.29	1.59255	0.000362271
ZNF764	202.45	127.42	312.9	433.33	457.76	783.86	454.12	1.59124	0.0195193
POLR1A	164.27	128.41	388.15	390.59	361.66	622.17	432.61	1.59028	0.00245515
DCTPP1	1167.1	744.07	2162.6	2292.9	2291	4760	2993.9	1.58992	0.0173372
NADK	183.88	163.8	439.06	440.26	431.84	781.37	475.89	1.58942	0.00695755
ABCC2	65.103	42	182.4	152.53	134	175.59	142.93	1.58923	4.78312e-05
DDRGK1	210.02	164.37	495.04	421.98	367.79	967.82	517.38	1.589	0.0304594
AKNA	92.3	57.372	164.36	226.96	252.72	256.41	121.35	1.58884	0.0170121
RIMKLB	284.98	187.71	821.12	742.57	454.29	823.82	660.27	1.58784	0.00123682
PUF60	1318.2	862.95	2953.5	2683.3	2680.5	4795.5	2797.7	1.58781	0.00715367
2014-03-08	36.993	25.919	88.079	80.33	90.518	118.92	81.701	1.5864	0.000303609
KLF11	214.13	144.95	451.85	521.9	536.74	646.07	392.81	1.58635	0.00164617
STAG3L3	185.57	123.96	284.12	365.61	322.44	886.42	506.88	1.58606	0.0551336
KCNV2	28.792	20.048	60.962	63.072	56.228	112.97	88.782	1.58591	0.00538361
SLC9A1	103.93	66.61	220.23	222.58	232.46	348.52	242.09	1.58574	0.00103577
SHISA5	261.8	154.67	538.65	544.14	530.58	886.42	599.61	1.58552	0.00208112
PSMG3	173.04	189.31	430.35	485.53	414.02	844.17	470.18	1.58494	0.0116459
MRPL12	693.76	329.13	1092.7	1030.6	1166	2845.5	1653.2	1.58437	0.0466526
ISY1 /// RAB43	194.63	139.63	411.42	524.52	449.07	618.96	368.4	1.58382	0.000903095
GARS	3906	3712.4	9966.7	10099	10033	15575	10045	1.5838	0.0020474
FYTTD1	216.68	122.71	388.35	360.23	443.66	842.05	394.54	1.58351	0.0252693
TMCO4	55.061	33.216	116.25	118.14	110.1	184.5	139.65	1.58313	0.00107219
GRPEL1	890.86	442.93	1564.5	1636.1	1781.6	3009	1726.6	1.58288	0.00660542
SEC22B	207.93	124.46	509.37	431.14	360.72	690.18	482.73	1.58284	0.00395662
LARS2	379.95	214.75	714.37	796.29	869.73	1179.9	682.28	1.58176	0.00342401
LOC150786 /// RAB6A /// RAB6C	685.03	378.32	1346.9	1608	1479.7	1930.6	1135.6	1.58159	0.00126031
CLEC1A	32.926	25.487	74.897	95.382	77.68	101.67	96.929	1.58146	3.60759e-05
ANKRD54	130.84	69.878	215.84	224.59	243.85	517.04	382.02	1.58138	0.0212515
APOC1 /// APOE	65.439	30.271	105.46	108.63	117.33	241.06	175.27	1.58048	0.0167252
FBXO8	313.34	146.33	592.9	608.17	595.33	952.64	568.57	1.58026	0.002466
ITFG1	421.69	285.24	802.72	776.11	878.31	1767.1	776.56	1.57905	0.037302
BICD1	83.161	77.483	197	216.49	151.13	394.65	260.26	1.57807	0.0177286
NODAL	564.77	160.27	804.7	858.56	973.69	1691.9	1124.5	1.57785	0.0224687
C21orf70	387.19	215.27	742.06	715.61	679.88	1457.1	859.78	1.57691	0.0152881
CKMT1B	98.057	50.253	156.44	165.19	157.34	405.73	260.25	1.57657	0.0375617
ZNF253	25.286	19.069	50.068	46.567	47.661	120.23	100.62	1.57624	0.0349701
PPAN	131.52	98.279	267.18	262.46	271.67	568.58	341.35	1.57562	0.0180125
MCM2	507.12	367.12	1158.3	1118.9	1032.4	1898.2	1143.2	1.57457	0.00568589
ATG13	169.09	109.74	394.77	410.52	359.71	495.77	395.64	1.57439	7.19619e-05
CISD1	498.87	332.85	919.63	902.16	902.58	2229.3	1216.4	1.57433	0.0394446
RREB1	195.66	128.27	452.03	468.87	443.08	564.95	326.36	1.57405	0.00108512
ADCY3	300.12	190.09	556.58	639.56	598.92	1123.8	606	1.57393	0.00975961
TALDO1	2092.4	1551.6	4689.6	4511.7	5112.2	7379.5	4813.9	1.57363	0.00145503
BRI3BP	81.69	57.925	185.62	190.11	158.24	296.89	220.32	1.57315	0.00227416
GAB2	105.52	76.072	280.54	289.93	171.34	338.83	234.82	1.57311	0.00266198
UTP14A /// UTP14C	396.28	269.15	936.15	952.65	867.85	1202.9	853.9	1.57298	0.000643779
LOC150786	461.25	255.95	902.61	1078.2	993.98	1292.7	761.85	1.57294	0.00126627
MRPS26	846.45	634.72	1882.5	1892.8	2025.9	3010.4	2049	1.57267	0.00134393
DECR2	202.34	136.73	388.03	426.74	583.11	619.17	410.42	1.57259	0.00163731
C6orf203	435.66	266.23	636.49	695.6	907.85	1935	904.73	1.57244	0.0597014
SH3PXD2A	124.72	88.226	266.51	332.11	266.51	401.36	260.17	1.57228	0.00115558
NARS	1987.9	1390.9	4347.9	4284.7	4270.9	7190.6	4155.8	1.57219	0.00390681
PIGG	85.972	62.977	223.15	181.75	169.39	311.5	186.23	1.57215	0.00317338
TESK1	124.49	102.83	290.33	297.76	278.9	484.44	239.54	1.57169	0.00891884
TMCC3	54.842	30.267	136.69	145.95	95.928	127.27	97.523	1.57129	0.00129493
RAB3B	165.05	87.911	361.86	354.76	318.8	467.55	303.17	1.57083	0.00069377
CTSA	297.26	192.34	626.96	582.35	525.07	1174.1	762.32	1.57059	0.0153274
NBPF1 /// NBPF10 /// NBPF11 /// NBPF14 /// NBPF16 /// NBPF24 /// NBPF8 /// NBPF9	182.26	72.332	242.39	239.84	346.92	682.53	445.92	1.56989	0.0405474
HIP1R	92.661	49.258	183.59	208.21	221.84	228.73	197.15	1.56939	3.32435e-05
MARS	282.89	255.65	707.23	695.95	729.62	1062.3	742.51	1.56874	0.002281
SDHA /// SDHAP1 /// SDHAP2	403.92	197.76	691.05	632.41	632.78	1611.6	915.48	1.56798	0.0436787
ZNF571	63.627	43.956	93.327	94.547	151.07	298.96	134.04	1.56789	0.068767
DCDC2	33.032	27.339	92.276	84.22	60.005	121.41	93.577	1.56767	0.00182623
PLA2G4F	36.957	39.049	95.006	92.581	80.44	182.54	127.24	1.56756	0.0103281
RGS19	408.24	201.47	781.5	761.29	746.18	1323.2	964.73	1.56667	0.00292679
SDHB	1167	619.13	2206.6	2005.6	2146.8	4219.4	2682.1	1.56621	0.0127866
STAG3L2	240.14	172.88	405.38	488.22	432.47	1118.6	719.84	1.56536	0.0410989
C6orf129	869.97	500.78	1743.8	1624.3	1597.9	3145.8	2086.1	1.56506	0.00795491
NCRNA00219	1298.3	927.5	2409.7	2667	2963.2	5131.6	2567.8	1.56502	0.0240896
NVL	152.68	103.03	290.85	294.86	308.87	618.5	313.84	1.56491	0.0236383
GTF3C2	558.89	422.83	1214.8	1295.2	1189.6	2109.2	1357.9	1.56486	0.00436311
CD151	348.24	303.35	807.85	786.56	740.07	1519.4	988.21	1.56428	0.00907054
SLC35F2	156.64	99.294	332.73	295.5	345.26	539.48	307.05	1.56354	0.00358661
TMEM30B	29.163	30.143	87.787	93.263	77.42	91.986	82.314	1.56298	7.88797e-06
POLRMT	196.26	132.52	404.66	404.99	394.47	737.91	468.8	1.56237	0.00708721
SETD8	76.86	49.545	157.2	166.83	152.59	269.65	172.49	1.56164	0.00375346
AARS	381.99	248.96	693.92	754.02	867.53	1409.2	783.68	1.56152	0.0114921
LOC392288 /// MAP1LC3B	744.51	591.62	1593.3	1546.9	1465.8	3276.7	1784.3	1.56063	0.0189283
MRPL21	1211	793.98	2303.5	2302.7	2257.6	4963.3	2559.8	1.56044	0.0256915
SDHAF1	245.97	112.33	417.04	449.21	451.74	795.4	504.67	1.56032	0.00694593
ZNF681	43.207	29.686	50.34	67.088	84.144	228.22	124.8	1.55979	0.106239
SLC10A4	58.745	46.508	157.81	178.4	134.86	149.19	158.59	1.55901	4.73403e-05
RABIF	116.54	77.058	246.17	231.39	226.46	435.68	296.09	1.55752	0.0073673
PPRC1	401.34	280.78	835.69	851.97	868.42	1457.3	889.15	1.55672	0.0057645
PI4K2B	229.09	169.33	439.03	481.87	473.79	949.45	522.32	1.5567	0.0156694
LY6E	149.83	72.417	322.1	249.43	319.37	416.04	244.07	1.55596	0.00257022
TOMM40	85.919	55.557	170.03	161.73	160.83	339.08	211.43	1.55545	0.0162955
NRG1	110.22	62.739	201.54	225.7	189.15	399.82	258.19	1.5547	0.0506414
POLE2	502.53	355.32	1103.5	1005.8	1022.9	1902.4	1146.4	1.55308	0.00764827
MGAT4B	256.67	180.78	499.51	553.51	512.31	1001.5	646.62	1.5528	0.0106981
CHST15	80.716	53.692	168.15	183.72	199.87	236.75	186.65	1.55247	8.65843e-05
MT1X	2736.9	1723.4	5370.1	5243.2	5537.9	10014	6856	1.55244	0.00510937
CD7	84.311	51.216	156.06	165.69	175.47	297.75	161.54	1.55232	0.00790275
IRAK1BP1	91.827	93.132	241.83	276.54	319.05	247.34	197.33	1.5521	0.00118363
TMPO	174.1	118.62	397.97	375.16	329.61	613.6	382.79	1.55174	0.00492682
PSPC1	247.67	176.68	560.46	518.69	517.1	890.98	514.77	1.55121	0.00566521
SLC25A29	210.78	146.91	441.28	449.88	492.07	713.21	534.48	1.55116	0.000640069
FAM113B	154.38	84.688	277.47	362.47	265.74	493.6	279.39	1.54919	0.00631751
HOXD8	25.174	19.908	55.689	66.316	80.863	60.876	36.029	1.54851	0.00441007
AFAP1	110.03	73.573	235.15	242.74	218.71	377.52	253.91	1.54849	0.00149463
VHL	243.41	150.12	438.07	510.82	499.74	852.31	477.95	1.54768	0.00882871
SLC25A12	44.257	34.768	92.745	96.399	133.08	139.68	102.52	1.54721	0.000632923
GATA2	49.07	29.56	161.77	131.71	85.278	80.816	63.399	1.54715	0.0241284
TUBA3D	126.39	88.466	345.74	310.93	203.21	395.73	291.67	1.54695	0.00161295
DAG1	426.84	231.73	834.41	874.93	869.07	1265.5	855.4	1.54517	0.000894935
ZNF429	139.36	21.297	132.84	146.81	141.37	515.43	253.04	1.54322	0.138459
PSRC1	373.49	308.12	832.29	823.69	675.54	1641.5	1069.2	1.54322	0.0161501
GTF2H1	227.76	158.99	428.9	418.05	444.15	962.91	530.97	1.54302	0.0267709
DERA	740.82	539.56	1939.1	2132.8	1409.7	1973.3	1867.5	1.54162	0.000526503
TRIM6	79.545	50.166	152.8	142.55	158.02	300.92	200.75	1.53982	0.00973101
INPP5D	100.88	73.317	198.29	235.32	252.63	326.11	194.46	1.53892	0.00148478
SOX15	300.71	81.431	477.73	443.73	389.45	909.17	575.43	1.53843	0.0189
EIF3K	3268.8	2414.6	7029	6979	7003.3	12006	7946.2	1.5384	0.00604096
MND1	275.19	189.28	454.82	438.68	565.94	1238	684.9	1.53793	0.0463128
ALKBH1	173.12	107.99	308.98	336.59	397.87	588.37	419.84	1.53727	0.00347492
GCAT	158.24	97.142	277.1	280.11	284.9	640	447.27	1.53692	0.0250115
NME6	180.99	126.24	344.98	339.82	357.7	739.01	474.55	1.53571	0.0210056
RNH1	196.76	125.03	377.28	402.85	402.39	683.06	411.72	1.53543	0.00433706
PDXDC1	255.36	135.37	455.49	474.91	515.41	819.24	488.83	1.5353	0.00411161
REEP6	109.35	54.176	184.19	215.29	190.08	358.36	211.15	1.53525	0.0073518
C8orf38	175.79	108.13	358.99	382.01	307.68	596.05	356.57	1.53429	0.00898921
PPP2R2D	234.73	158.43	411.41	429.4	506.29	929.31	494.51	1.53357	0.0244898
ADORA2A /// SPECC1L	101.67	57.879	182.97	181.68	172.14	386.9	237.43	1.53341	0.0182407
SNX15	445.84	275.15	837.08	895.34	857.91	1582.6	878.49	1.53301	0.011201
NDUFA10	610.75	327.61	1084.8	1123.1	1068.4	2151.4	1161	1.53213	0.0161491
KLB	150.48	100.52	419.02	378.91	234.81	419.06	339.21	1.53208	0.00122065
RNF38	619.59	334.42	1134.8	1325.4	1225.5	1830.8	978.69	1.53168	0.00521787
CORO1C	729.94	541.92	1765	1657.5	1744.8	2186.3	1409.7	1.53151	0.000382243
GDF11	125.44	95.775	270.48	247.09	263.42	498.02	326.12	1.53151	0.0086496
ZNF343	48.841	39.657	104.12	91.892	115.25	200.31	89.622	1.53122	0.0198201
OVGP1	35.839	25.623	77.416	87.089	87.406	103.31	59.339	1.53095	0.000806437
UTP14A	212.9	143.05	487.43	495.2	446.4	628.13	446.34	1.53091	0.000777755
ZNF99	17.41	12.998	32.514	38.503	38.15	66.568	45.214	1.53088	0.00670315
PAM16	268.57	170.83	448.03	464.12	524.83	1102.2	569.22	1.53076	0.0407509
ZNF695	111.95	82.592	210.52	214.75	170.96	527.85	321.52	1.53059	0.0490967
LANCL2	173.08	110.42	367	363.81	324.03	583.18	382.69	1.53053	0.00616571
HSD17B11	406.97	180.32	621.37	642.95	863.65	1264.9	610.36	1.53036	0.0156166
C19orf42	329.43	214.81	790.95	770.06	490.27	1090.9	738.79	1.52945	0.00589473
MRGPRX1	23.608	21.384	92.065	73.837	48.8	44.922	38.647	1.52868	0.0212304
SFTPD	35.862	32.807	104.02	120.93	75.462	95.646	83.407	1.52798	0.000396745
XPO7	557.95	336.37	999.11	1080.3	1010.7	2066.5	1286.4	1.52756	0.0125374
SEC14L5	110.77	83.939	179.69	228.18	271.42	443.38	222.24	1.52754	0.0200247
EDEM1	120.06	79.32	259.56	287.78	292.06	310.04	210.54	1.52734	0.000163719
STOML2	1174.3	685.55	2120.9	2304.4	2416.4	3879.2	1942.4	1.52717	0.0121948
C12orf35	179.72	185.24	370.73	540.42	294.87	895.99	720.51	1.52596	0.0272653
PFDN6	284.48	207.64	398.27	484.83	591.44	1358.4	739.81	1.52522	0.0675019
PMEPA1	362.61	201.74	632.99	831.61	737.92	1045.3	687.29	1.52481	0.00373677
ZNF716	9.2587	10.964	14.177	20.145	20.675	61.371	28.802	1.52465	0.122927
ESPL1	205.35	189.45	435.49	493.41	455.59	887.24	452.65	1.5246	0.0153154
CANX	2177.6	1740.7	4953.7	4892.1	4722.1	7970.2	5062.4	1.52407	0.00283099
UBIAD1	131.38	89.056	298.94	281.11	285.62	402.14	249.21	1.52391	0.0011096
EIF4A2 /// SNORA63	162.69	85.349	245.86	309.29	256.26	615.14	296.63	1.52389	0.0376342
KIAA2013	470.24	260.25	971.19	1020.9	1007.8	1198.1	962.14	1.52276	9.88926e-05
FXC1	262.48	183.91	502.25	521.91	473.43	1066.4	602.41	1.52201	0.0221337
SUCLG1	654.58	360.15	1359.3	1287.8	1274.5	1905.9	1120.2	1.52178	0.00332475
ELMOD1	40.856	29.319	88.008	82.151	64.953	167.87	112.64	1.52169	0.0189387
C7orf26	233.25	172.5	470.52	517.84	583.75	757.52	448.57	1.52144	0.00313748
FNDC4	205.78	172.37	400.86	440.87	392.41	936.09	428.9	1.52082	0.0428486
PRMT7	329.99	295.98	833.13	772.7	622.34	1364.3	869.2	1.52081	0.0119016
PGD	345.96	101.25	514.56	479.72	486.93	1084.7	693.34	1.52045	0.0361669
SDC4	649.68	349.67	1443.5	1458.6	988.54	1839.8	1593.3	1.51958	0.000779254
NRBP1	179.63	127.04	331.93	305.37	349.28	771.87	508.09	1.51955	0.0280215
NOS1	80.294	55.862	168.85	171.95	152.02	287.74	208.38	1.51925	0.00362441
MRPL34	1895.9	1452.9	4052.7	4188.3	3940.5	7015.8	4454.3	1.51919	0.0050768
ACSL3	878.96	549.41	1338.3	1313	1886.7	3650.1	2160.7	1.51916	0.0365996
ANKRD9	292.81	188.33	509.41	527.48	617.24	1103.9	654.26	1.51911	0.0152415
AHCYL2	345.37	177.47	613.83	717.66	760.38	904.69	438.63	1.51887	0.00627411
C14orf80	111.48	89.19	277.38	248.46	184.44	439.62	290.25	1.51861	0.00854796
TIMM13	558.89	434.35	1192.8	1071.9	1042.5	2382.6	1579.8	1.51816	0.0194735
RNF113A	555.42	366.32	1122.4	1120.3	1352.1	1685	836.29	1.51805	0.0040922
DUS2L	320.44	186.96	614.89	630.01	614.51	1044.5	718.94	1.5168	0.00362569
TCP1	327.36	252.65	713.37	678.11	708.57	1219.3	728.13	1.51675	0.00478519
C6orf108	956.61	725.69	1494.4	1567.6	2398.2	4167.4	2173	1.51674	0.0455593
ZNF350	64.251	33.437	67.074	86.22	129.09	276.62	185.24	1.51661	0.0710996
OXNAD1	189.79	112.1	353.68	350.24	360.14	662.56	452.01	1.51586	0.0096249
CRELD2	543.99	312.23	1286.5	1038.1	772.45	1799.1	1186.5	1.51559	0.00735288
ZNF28 /// ZNF468	29.196	12.123	51.602	46.655	46.277	91.715	69.759	1.51543	0.0100745
HSPH1	746.98	625.67	1334.4	1050.3	1164.4	4297.6	1843.9	1.51512	0.14137
ITCH	130.44	93.449	286.49	291.7	246.3	455.36	287.8	1.51512	0.00293696
EXOSC2	311.69	229.3	576.52	626.55	597.38	1291.5	711.18	1.51484	0.028903
KAT5	232.45	124.55	441.16	408.13	382.06	808.74	470.65	1.51464	0.0162551
CD3EAP	320.37	252	683.34	795.83	726.74	1063.3	763.87	1.51392	0.00214811
COX4NB	623.34	351.87	1270.8	1233.4	1046.2	2014.2	1323	1.51249	0.00627748
MRTO4	414.12	259.22	879.85	776.96	749.93	1434.2	883.77	1.51205	0.00953373
PDCD11	175.35	106.46	301.63	289.01	332.34	684.4	388.08	1.51192	0.0303768
GPATCH4	229.17	139.75	424.62	393.14	382.76	903.03	514.58	1.51145	0.0302284
CHKB /// CHKB-CPT1B /// CPT1B	201.05	154.54	347.1	458.29	357.22	863.39	556.92	1.51035	0.0284956
MPO	148.38	102.87	332.05	313.29	275.53	510.23	320.03	1.50993	0.00517669
TOMM22	1399.2	821.03	2501.1	2589.6	2467.3	5081.2	3203.6	1.50912	0.0162747
HMHA1	125.19	85.175	240.81	238.22	224.44	493.69	311.74	1.50865	0.0169906
GATA3	72.224	48.998	248.23	212.24	133.07	96.102	94.525	1.5082	0.0436794
PCSK7	205.6	146.88	381.49	388.37	371.8	863.4	562.04	1.50803	0.0270184
MRPS30	949.61	553.59	1828.5	1844	1859.3	3018.2	2097.7	1.50789	0.00406678
FXYD5	263.52	167.59	475.82	448.63	449.24	1078.1	548.12	1.50771	0.0430821
SNX24	275.73	210.98	520.57	613.27	546.93	1086.8	592.93	1.50749	0.0188167
CCT6A	1613.8	1102.6	3610.3	3101.5	3166.1	5565.5	3036.3	1.50722	0.00745194
ZNF256	190.75	95.845	272.16	342.8	374.33	640.06	426.59	1.50721	0.0108873
ADIPOR2	324.51	212.43	885.93	908.45	465.35	792.57	751.07	1.50706	0.0017115
SPATA18	19.901	21.805	54.756	56.257	51.999	73.731	54.62	1.50499	0.000994816
PARN	359.6	232.16	781.21	712.59	655.59	1209	770.15	1.50469	0.00457603
BARX1	156.16	52.868	226.02	265.54	359.63	334.47	305.73	1.50392	0.00152487
MFAP5	27.511	24.899	94.806	99.313	28.135	75.027	165.32	1.50391	0.0450647
THAP7	156.33	110.25	283.86	300.57	303.97	623.62	343.85	1.50384	0.0247644
C15orf61	84.749	48.827	163.26	132.62	164.77	296.66	175.64	1.50322	0.0140386
ZNHIT1	1027.5	546.92	1795.6	1688	1842.3	3594.3	2376	1.50226	0.0125739
CYB561D2	258.24	176.82	546.39	587.25	481.11	850.1	458.63	1.50221	0.00579658
CDT1	271.12	182.63	592.56	572.24	515.6	888.43	629.61	1.50114	0.00345533
RAP2B	690.65	501.06	1650	1703.6	1326.9	2059.7	1507.9	1.49976	0.000333539
NR1H2	147.54	100.03	298.06	298.27	305.43	497.96	338.2	1.49923	0.00261146
NRD1	772.67	569.26	1521.9	1446.4	1786.5	2828.3	1579.6	1.49848	0.0101885
NIF3L1	584.05	361.46	1110.8	1141.9	1069.5	2015.2	1265.1	1.49697	0.00989897
SYTL4	38.947	27.376	88.828	93.475	74.616	117.43	89.398	1.4968	0.000225134
DNLZ	302.41	175.85	463.64	462.14	536.25	1237.1	676.76	1.49663	0.0523206
SNX5	853.14	396.04	1502.9	1405.2	1548.7	2591.6	1500	1.49631	0.00768059
ADAMTSL2	122.54	75.06	226.24	227.08	235.24	426.29	234.68	1.49619	0.00978155
PNO1	657.62	435.72	1477.8	1433.4	1261.8	1994.3	1260.3	1.4959	0.00356402
SRM	695.15	580.87	1793.8	1618	1427.5	2356.7	1551.8	1.49554	0.00155726
PHB	523.04	307.29	1088.3	1133.3	816.95	1642.1	1217.3	1.49495	0.0033607
TOE1	184.92	126.05	434.04	403.96	304.38	610.46	408.3	1.49485	0.00670726
ZNF75D	87.487	66.238	162.16	167.85	202.98	333.17	146.98	1.49428	0.0282859
GPR172A	160.68	129.79	369.98	366.91	328.71	570.91	337.83	1.49416	0.00420414
DEM1	106.77	69.866	218.49	242.47	247.68	286.09	191.68	1.49353	0.000254827
CDV3	646.89	423.89	1260.2	1189.1	1261.9	2315.5	1401.6	1.49271	0.0115283
FBP1	59.859	40.982	100.97	107.6	133.28	225.7	128.6	1.49267	0.0145837
SDHA /// SDHAP3	451.5	261.85	807.93	619.84	768.07	1816.3	1152.4	1.49169	0.04277
SLC25A19	207.01	91.492	359.03	325.72	373.37	620.45	385.3	1.49142	0.00787285
QRSL1	169.8	126.18	401.33	371.41	300.46	591.07	336.29	1.49132	0.0112206
IZUMO2	40.12	29.217	73.132	73.912	91.643	151.09	103.05	1.49095	0.00878362
SDHAP2	200.74	113.54	345.1	333.72	316.05	771.57	454.67	1.49072	0.0367387
RNF220	137.28	87.811	248.97	290.7	259.07	466.18	275.6	1.49047	0.00937268
TRUB2	431.14	220.06	773.49	717.43	659.86	1508.2	825.95	1.49027	0.0249712
UQCRHL	4228.1	2526.1	8144.9	8031	8484.8	13288	10225	1.49019	0.00235684
BYSL	156.4	93.686	300.43	292.79	321.3	490.06	319	1.48964	0.00375114
BCS1L	236.73	144.42	471.56	453.76	400.15	814.79	521.8	1.48936	0.00873246
DKC1	1536.3	1026.7	3370.7	3287.6	3453.9	4271.5	2634.1	1.48853	0.00054382
HM13	163.07	140.77	440.14	395.65	304.02	564.63	406.21	1.48791	0.00460455
NCOA4	1177.9	658.73	2437.2	2294.1	1973.7	3596.5	2289.8	1.48772	0.00453479
HERPUD1	410.17	144.61	656.42	788.63	842.76	823.7	563.31	1.48763	0.001747
TNRC18	61.567	50.843	141.92	173.65	136.34	178.26	118.83	1.48697	0.00146428
ASIP	55.376	37.835	115.95	140.95	99.121	166.49	138.37	1.48689	0.000585699
SYNE2	334.19	233.6	801.22	783.41	699.32	898.51	754.24	1.48671	6.51002e-05
DDX31	115.85	64.976	197.26	206.42	224.75	384.38	226.03	1.48569	0.00947332
RPAP1	685.49	383.39	1461.2	1240	1254.6	2030.8	1266.6	1.48564	0.00264969
PDCD2L	615.61	383.04	1032.6	1122	1220.9	2217.4	1229.5	1.48555	0.0191511
C10orf125	176.8	175.08	377.09	397.55	318.11	877.94	542.2	1.48555	0.0433323
BRMS1	177.89	109.7	326.16	321.23	331.39	631.55	387.27	1.48527	0.0117447
TMEM180	89.724	63.727	182.17	205.18	180.47	291.21	208	1.48493	0.0010111
SLC30A5	303.1	160.66	581.9	581.55	610.43	821.79	546.04	1.48466	0.000653433
CHP	307.89	198.69	651.66	707.84	660.17	814.02	538.11	1.48382	0.000556777
HSPA14	464.88	259.97	811.58	792.85	830.47	1618	904.9	1.4832	0.0169987
MED15	117.24	85.27	209.4	231.25	232.9	458.68	324.81	1.4831	0.0125374
VPS37C	573.08	316.58	1096.9	1194.5	1133.4	1547.9	953.9	1.4827	0.00158662
SDHAF2	558.13	337.05	1210.9	1095.9	913.11	1781.8	1129.7	1.48217	0.0069061
CDH5	40.436	29.532	87.025	89.686	92.995	121.2	88.009	1.48205	0.000166243
MRPL1	1082.2	655.43	1994.5	1885.8	1996	3827.1	2310	1.48137	0.0130803
DNAJB1	242.23	157	473.7	461.88	460.98	832.63	500.81	1.48123	0.0079354
REXO4	142.82	87.611	232.31	244.37	261.13	548.8	275.7	1.48117	0.0376902
GPR153	77.465	56.415	146.82	212.4	193.54	194.74	139.47	1.48113	0.000720139
CNIH4	1975.9	1689.6	4157.5	4033.6	4403.2	7864.5	4685.7	1.48064	0.0140602
EIF3G	673.11	415.36	1232.9	1173.1	1192.4	2476.7	1431.1	1.48061	0.0202034
POP4	229.47	137.63	429.89	413.36	405.77	799.45	516.12	1.4803	0.0131816
GEMIN5	295.78	191.6	467.88	495.87	596.78	1157.3	585.49	1.47934	0.0357781
ZNF568	16.166	13.289	35.392	34.42	43.429	50.983	34.086	1.47908	0.00160549
DDX56	545.69	356.2	1162.8	1016.2	1071.7	1777.5	1009.8	1.47902	0.0064149
PYGL	766.41	408.09	1248.5	1973.3	1510.4	1807.3	1025.8	1.47713	0.00487811
PSEN1	291.33	175.57	568.28	571.2	612.46	844.57	477.75	1.47539	0.0043405
FAM195A	333.05	300.38	705.75	650.58	719.67	1446.5	889.5	1.47534	0.0193975
DPP9	131.11	81.831	273.74	286.42	262.14	361.6	278.69	1.47502	0.000239567
CRISPLD2	115.1	56.035	202.63	223.69	192.39	332.27	236.04	1.47428	0.00206853
SDHAP3	239.96	145.61	436.94	368.96	413.6	922.39	587.01	1.47382	0.0301546
NFATC2IP	261.93	193.92	505.29	544.61	597.33	884.74	560.79	1.47363	0.00303123
ANKRD36 /// LOC100510377	54.89	25.644	133.34	93.325	97.254	123.22	96.365	1.47305	0.000980539
SLC25A22	291.1	195.46	617.62	547.16	569.4	966.11	566.12	1.47242	0.00458583
C1QTNF4	59.343	43.112	109.61	112.16	130.09	216.7	183.67	1.47232	0.00655638
MRPL17	829.53	553.6	1474.9	1564.3	1667.3	2968.6	1795.3	1.47225	0.00976919
MCAT	96.164	59.408	170.63	168.26	183.74	340.01	214.77	1.47118	0.0133818
NBPF11 /// NBPF24	2504.7	1538.1	4725.3	5125.4	4117.6	8444.7	5323.3	1.47091	0.00775713
NDUFA6	2697.9	2096.2	5417.5	5343.9	5676.3	10138	6191.7	1.47078	0.0116265
MKX	21.952	14.414	47.748	64.015	52.41	37.397	31.398	1.47062	0.0151682
DTYMK	464.15	315.84	960.11	838.55	765.15	1759.4	1181	1.47058	0.0174353
MFN2	272.48	166.47	530.32	506.03	512.65	883.87	506.16	1.47053	0.00967995
STAG3L1	106.06	85.132	160.82	213.35	185.92	499.16	296.64	1.46995	0.0593209
C14orf21	91.505	58.333	170.76	162.6	158.89	337.43	187.35	1.46915	0.0209589
TSEN54	184.44	112.85	331.63	346.46	264.36	703.17	454.86	1.46869	0.0272682
SLC25A11	344.85	175.97	482.47	529.89	506.4	1364	805.48	1.46859	0.063196
MAGOHB	264.18	129.27	631.96	670.09	368.43	506.02	369.9	1.46776	0.00967565
URM1	381.05	229.6	718.72	738.89	720.02	1199.5	761.75	1.46738	0.00499937
FAM83H	410.83	337.34	957.09	919.01	763.37	1497.7	975.8	1.46721	0.00532124
PSMD12	1306.9	619.33	2147.8	2178.1	2327.4	3998.2	2165.7	1.4672	0.0104555
MT1B	101.59	51.51	151.28	163.35	153.2	378.62	251.03	1.46695	0.036209
CIRH1A	745.64	411.35	1326.3	1311	1474	2284.6	1439.1	1.46677	0.00690979
TADA2B	99.446	68.183	204.63	223.65	183.66	314.43	219.65	1.46632	0.0029581
TMEM62	50.585	34.345	93.899	105.89	119.6	149.93	112.48	1.46622	0.000652844
KIAA0100	571.94	259.44	916.97	1014.2	937.8	1724.5	1049.1	1.466	0.00979309
SHD	33.394	33.605	87.257	74.435	83.473	124.91	92.726	1.46561	0.00074497
UBAC1	618.95	446.76	1202.8	1240.2	1309.5	2130.9	1288	1.46484	0.00736898
PMM2	61.891	47.677	142.8	132.62	141.14	187.97	134.16	1.46399	0.000313806
DHX37	179.64	112.87	364.16	319.54	298	632.11	415.32	1.46391	0.0137813
CREM	180.77	136.59	354.38	360.26	372.25	663.42	390.44	1.46342	0.009064
TRAPPC1	140.38	81.343	250.66	250.91	246.95	474.23	268.55	1.4633	0.0139899
ARIH2	747.11	456.62	1390.9	1475.5	1351.4	2420	1196	1.46319	0.0146873
ACTR6	533.83	301.49	885.6	897.52	853.81	1967.5	1073.1	1.46262	0.0314492
PACSIN3	211.27	129.5	377.87	384.07	366.43	749.98	419.06	1.4626	0.0192601
SAR1B	278.53	211.04	525.87	448.18	495.07	1228.4	597.56	1.46205	0.0593016
C4orf19	30.187	34.854	76.185	79.74	78.958	123.44	92.508	1.46184	0.0011158
POP7	1897.4	1158.8	3897	3792.4	3392.6	5754.6	4136.4	1.46179	0.00176495
MTG1	422	273.74	716.63	730.59	751.75	1631.5	994.23	1.4609	0.0301023
CNOT10	275.34	176.37	747.18	721.36	370.53	647.54	326.16	1.46071	0.0228852
DUSP9	158.88	118.66	317.9	424.04	347.63	438.03	215.12	1.4605	0.00394103
DCI	1516.7	1122.7	2973.4	3433.7	2994.6	5119.9	3424.4	1.45992	0.00604452
SLC44A3	49.647	37.227	103.61	123.67	87.04	163.59	104.54	1.45974	0.00665068
SLC35A2	268.28	130.33	502.23	571.46	534.21	584.82	378.61	1.45967	0.0010409
ZNF114	166.6	113.76	234.12	231.14	339.66	736.26	395.02	1.45868	0.0750045
KCNH2	212.8	77.425	303.99	308.57	309.37	672.71	381.27	1.45799	0.0323031
CPEB3	68.826	42.117	142.77	153.99	133.23	179.58	98.715	1.45797	0.00159442
NHP2L1 /// SIGMAR1	2881.4	2386.7	6873.8	5566.4	7480.8	9019.6	6494.8	1.45774	0.000277978
CCNF	277.93	184.36	567.23	607.24	531.4	832.81	550.3	1.45721	0.00134278
FBXO25	90.752	65.404	198.14	218.69	158.66	282.04	196.34	1.4572	0.00159026
UHRF1	200.74	163.3	437.76	475.55	406.33	678.33	474.34	1.45637	0.00404026
ZNF23	150.42	81.967	222.09	252.95	279.53	519.81	323.65	1.45519	0.0185333
MRPL49	635.26	351.11	1184.2	1156.3	1006.2	2061.2	1429.9	1.45487	0.0113621
RAB35	102.98	75.742	198.53	218.68	197.02	365.44	220.38	1.45458	0.00885258
HERC5	236.59	96.987	483.94	363.3	291.39	689.38	409.5	1.45418	0.0145016
STMN1	2014.4	1465	4045.1	4104.8	3656.5	7260.6	5145.3	1.45417	0.00595948
VWF	54.303	35.425	63.63	62.944	127.98	237.06	165.22	1.4539	0.0721321
OAT	425.31	191.88	777.77	783.89	740.91	1077.6	743.92	1.45331	0.000759997
C1orf35	306.28	200.67	506.6	568.34	562.89	1135.7	691.9	1.45181	0.0214347
RPP38	350.31	202.31	655.72	732.93	569.51	1063	677.41	1.45074	0.0063583
TDRD1	26.645	21.949	62.375	68.615	55.027	79.584	82.805	1.45041	0.000225914
GCSH /// LOC100329108 /// LOC100329109 /// LOC641746	3169.7	2408.3	6256.8	6792.4	6617.6	10817	6692.3	1.45022	0.00440929
CIAPIN1	216.64	133.01	367.81	366.94	368.41	806.59	523.94	1.4494	0.026589
ZNF384	205.06	143.16	509.23	546.6	326.27	519.67	480.31	1.44927	0.000917117
RRAGC	453.69	236.2	820.42	779.4	771.74	1395.1	806.35	1.44885	0.015608
JAGN1	869.6	406.95	1337	1395.8	1555.9	2679.7	1487.8	1.44858	0.0147326
PIAS4	248.63	168.08	456.49	452.24	396.32	969.48	531.06	1.44845	0.0328698
SYNGR3	352.36	178.08	512.1	630.35	761.9	990.84	580.38	1.4484	0.0124865
CDCA4	428.57	313.65	884.64	1000.7	816.22	1348.1	840.92	1.44788	0.00296647
NDUFAF4	459.16	323.95	899.32	756.51	762.32	1852.2	1124.1	1.44707	0.0350704
WIBG	639.95	375.61	1138	1277.2	1031.9	2089.8	1204.5	1.4468	0.0137146
MAF	429.39	267.48	805.49	825.89	884.66	1282.1	844.68	1.44633	0.00203634
NCLN	133.8	99.975	288.37	274.04	276.69	434.83	314.84	1.44609	0.00175784
NGEF	97.598	40.244	148.2	143.95	224.26	234.55	162.43	1.44572	0.00287936
DMAP1	157.39	100.54	299.88	280.81	241.8	582.41	337.61	1.44542	0.0271204
CKM	83.419	44.582	128.26	133.47	126.04	309.32	204.21	1.44519	0.0348631
PITPNB	279.71	149.46	511.04	482.71	481.67	860.51	563.49	1.44438	0.00670644
AVL9	186.12	102.38	336.69	384.78	316.62	531.81	231.22	1.44403	0.0146148
PCSK1	78.816	42.061	172.7	190.71	91.586	202.62	167.52	1.44371	0.00388145
RBM38	392.34	277.05	794.06	812.61	721.01	1314	889.88	1.44369	0.00438037
RAB8A	560.91	378.21	1118.2	1028.9	1070.7	1890.4	1268.3	1.44343	0.00642384
TIMM23	1108	786.62	2289.2	2273.2	2024.1	3718.1	2475.1	1.44331	0.00496414
LASS5	293.07	207.24	547.9	554.95	681.05	936.79	590.71	1.44308	0.00514241
C12orf32	496.92	330.24	1087.1	1359.6	605.03	1444.8	974.13	1.44257	0.0144097
SLC10A3	136.34	97.934	287.42	338.57	259.24	388.29	264.37	1.44255	0.000621545
CDK7	1263.9	826.71	2373	2256.3	2291.6	4438.5	2460	1.44189	0.0139154
TFIP11	263.07	146.31	468.72	503.05	502.56	748.55	447.31	1.44092	0.00367681
YY1AP1	305.21	183.86	559.64	603.2	643.21	849.13	574.64	1.4407	0.0010386
CDK2AP2	305.26	196.1	552.21	605.31	458.51	1105.5	595.22	1.4405	0.0229112
TBRG4	207.44	130.57	404.25	407.08	361.48	661.8	412.04	1.44034	0.00705924
RNASEH2C	250.92	258.77	616.81	622.54	544.96	981.63	598.22	1.44008	0.0050637
PER3	56.959	36.478	114.36	137.43	129.65	125.37	107.37	1.43938	0.000238152
ULK1	135.11	98.443	263.65	313.21	272.82	416.27	296.42	1.4384	0.000757171
C12orf52	330.9	246.16	609.63	648.12	627.22	1242.8	710.82	1.43834	0.0230606
TTLL4	149.51	110.29	336.42	340.07	255.1	476.48	369.22	1.43825	0.00381439
UHMK1	61.516	46.409	143.88	116.34	114.46	210	147.75	1.43762	0.00323048
ARHGEF35 /// ARHGEF5 /// LOC728377	58.724	63.024	174.54	184.95	74.398	225.57	172.61	1.43738	0.0374651
ZNF100	133.66	147.88	284.54	337.29	288.16	614.8	220.19	1.4372	0.0458217
CCDC137	319.38	155.66	506.03	571.97	552.97	941.47	585.59	1.43702	0.0065303
PDE12	291.72	172.97	556.5	623.43	536.39	799.94	588.55	1.43694	0.00102779
MYO1E	318.61	170.2	477.39	593.93	641.61	933.2	510.88	1.43654	0.00730244
CD3E	208.63	164.37	422.21	491.35	449.21	655.17	473.86	1.43564	0.00233816
SSNA1	404.43	289.8	686.71	696.5	653.7	1718.4	989.67	1.43545	0.0518603
IRX3	233.65	150.46	157.98	182.44	672.15	1063.7	276.53	1.4344	0.255595
CAPG	545.19	302.13	792.81	852.85	916.79	2015.4	989.14	1.43369	0.0471074
LMAN2	236.92	133.34	423.46	396.91	358.79	820.36	464.55	1.43304	0.0245627
DNAJB11	1153.2	704.43	2387.4	2161	1906.1	3573.5	2321.2	1.4325	0.00567271
TADA2A	83.346	34.402	140.71	117.25	135.23	242.31	141.82	1.43219	0.0123434
CPVL	682.09	330.64	1187.5	1213.4	1113.5	1951.3	1222.4	1.43216	0.0140678
CDC25B	114.95	77.427	260.87	242.2	200.72	334.4	289.37	1.43206	0.000608239
CLCC1	158.03	105	266.6	303.71	292.88	556.01	321.83	1.43178	0.0197826
C21orf7	79.069	51.885	147.07	148.44	142.42	268.2	163.2	1.43087	0.0094008
AURKAIP1	1478.8	897.12	2801.1	2650.5	2380.3	4976.6	3067.1	1.43054	0.0133005
OBFC2A	59.138	41.165	111.52	122.39	103.36	203.23	134.03	1.42993	0.00674374
PPAN /// PPAN-P2RY11	86.59	58.014	161.18	151.44	155.45	310.97	197.73	1.42959	0.0142641
CUL4A	609.94	308.45	968.81	1053.1	1198	1727.3	972.7	1.42944	0.00683301
TJP3	54.755	34.261	99.923	115.17	99.53	164.79	114.38	1.42913	0.00185182
C7orf49	286.48	193.22	539.7	626.17	533.52	882.33	480.81	1.42813	0.00856094
SNORA14B	52.305	36.598	94.51	77.815	96.09	210.05	124.59	1.42811	0.0360688
MRRF	114.17	89.024	206.78	188.19	203.83	494.65	289.01	1.42796	0.0515845
CCM2	99.488	65.693	183.59	171.35	181.25	352.66	217.89	1.42789	0.015845
YDJC	416.71	274.51	688.33	742.92	766.68	1520.4	780.26	1.42744	0.0308624
PYDC1	53.974	34.644	68.131	98.992	110.03	199.48	88.981	1.42721	0.0464777
MAP3K6	45.397	35.726	90.629	93.919	84.507	167.24	109.63	1.42712	0.00755913
COX7B	2607.4	2417.5	6331.8	6090.4	6181.9	8420.4	5082.7	1.4271	0.000598264
PRPF31	345.79	202.19	601.85	579.93	557.23	1206.8	705.4	1.42647	0.0225334
NOC2L	366.48	203.26	628.42	566.29	657.51	1208.2	824.55	1.42535	0.013861
CTDP1	178.45	139.56	345.7	403.84	387.5	570.65	324.88	1.4249	0.00335595
IFRD2	278.99	215.26	518.42	521.41	593.25	1020.2	696.88	1.42446	0.0118497
PPP3CC	132.33	90.554	254.54	229.86	268.54	443.19	264.71	1.42401	0.00757588
ZFAND2A	173.43	102.63	271.68	300.38	350.52	558.71	298.54	1.4238	0.0244845
VPS33A	413.63	214.15	729.07	746.06	609.13	1283.2	831.17	1.42333	0.0171193
RBP2	101.66	63.539	162.43	161.52	212.92	348.72	211.78	1.42243	0.0167614
SLC4A8	66.136	41.434	126.47	120.28	150.17	179.59	126.02	1.42207	0.000780461
ARF6	956.52	574.03	1836.8	1877.2	1728.7	2759.8	1699.7	1.42201	0.00407904
LEMD2	247.47	157.11	443.04	433.6	547.03	744.25	392.65	1.42181	0.0109177
C9orf64	205.47	125.07	307.01	292.3	573.8	597.85	331.97	1.42163	0.0731329
BNIP1	209.94	113.34	330.73	325.45	300.56	774.53	463.18	1.42097	0.0432587
FANCA	113.85	80.156	179.19	202.08	269.96	387.56	267.12	1.42073	0.0091539
RBM22	435.97	215.81	794.03	674.8	660.31	1358.1	937.58	1.41963	0.0132042
SPINT1	176.32	110.2	322.58	329.82	359.68	520.7	363.05	1.41944	0.00182643
RABEPK	341.56	207.67	593.22	650.75	604.89	1088.7	637.41	1.41914	0.0124709
AMFR	263.6	178.55	514.54	527.33	526.81	795.35	488.1	1.41864	0.00381842
LOC440040 /// TRIM48 /// TRIM49L1	44.11	41.802	95.901	128.83	62.712	171.82	113.04	1.41839	0.0143877
GPR6	61.803	47.655	117.13	133.76	126.62	207.52	105.88	1.41813	0.00762596
JMJD4	100.34	75.082	202.47	208.07	189.76	337.29	197.67	1.41813	0.00984169
WTIP	147.36	150.7	328.32	330.73	300.2	633.8	432.04	1.41812	0.0151942
SLC7A11	236.59	262.64	490.65	484.83	574.92	1116	506.32	1.41712	0.0608159
EIF3J	437.92	297.68	678.48	760.32	795.81	1694.2	764.89	1.4171	0.0500683
SDF2	755.16	401.35	1450.3	1169.6	1150.9	2404.6	1421.7	1.41675	0.016203
TEX264	140.95	91.05	254.86	264.48	272.12	447.25	259.2	1.41664	0.00598422
NHP2L1	2103.2	1699.3	4666.9	4047.9	4928.2	6658.3	4583.5	1.41655	0.000673063
DGKZ	733.74	490.42	1393.7	1424	1361.8	2354.7	1537.7	1.41622	0.00496196
C10orf76	298.05	154.73	484.63	483.39	532.59	915.53	529.68	1.41582	0.010599
PRDM13	15.371	14.751	29.322	45.921	48.807	36.667	31.864	1.41563	0.00387202
ZNF311	32.978	31.392	74.613	80.541	90.424	97.799	61.442	1.41533	0.00110421
MRPL24	706.81	396.78	1031.6	1030.5	1407.3	2417.6	1274.2	1.41533	0.0335252
YTHDF2	1361.9	757.85	2806.9	2418.4	2459	3623.3	2232.3	1.41533	0.00388211
GAR1	638.15	308.16	1202.7	1222.2	1168.5	1451.1	1050.2	1.41433	0.000863018
JTB	1577.9	1104.6	3214.1	3402.4	3081.2	4599.4	2950.1	1.41407	0.00150607
METTL2B	220.35	116.58	317.19	368.19	426.66	683.69	349.95	1.41405	0.0208082
GPR19	553.3	264.76	1176.2	1272.6	597.04	1313.9	1077.8	1.41396	0.00926461
C1orf128	712.85	473.72	1418.5	1544.7	1153.3	2205.4	1400.1	1.41356	0.0118105
DDX55	250.09	170.44	446.72	424.84	462.04	906.92	522.07	1.41355	0.022401
PRDX3	3785.6	2344.1	6531.6	6739.6	7213.4	12172	8077	1.41349	0.00622019
LOC100288142 /// NBPF1 /// NBPF10	62.621	24.682	79.683	80.322	93.019	211.88	152.59	1.41283	0.0458301
ZNF502	46.949	54.6	113.62	123.58	108.03	195.39	137.64	1.41244	0.00936271
GFER	146.26	99.615	231.19	229.32	265.83	582.63	326.25	1.41244	0.0456153
AHCYL1	831.58	453.62	1367.6	1655.8	1607.7	2210.9	1356.5	1.41243	0.0031439
FOXH1	298.4	149.91	474.7	412.25	553.16	944.4	610.12	1.41112	0.0202027
ZMPSTE24	718.91	353.77	1295	1352	1100.5	1956.2	1168	1.41068	0.00699812
SLC6A1	56.683	49.416	143.61	125.11	134.52	160.89	114.39	1.41062	0.000137504
LARP1B	96.513	75.561	207.93	200.9	193.31	312.76	239.81	1.41058	0.00109823
RBM8A	1124.3	793.7	2082.9	2057.7	2205.2	3850.1	2338.3	1.41031	0.00898823
YARS	884.9	568.93	1821.7	1985.3	1517.9	2399.7	2011.1	1.4096	0.00180992
C11orf52	74.491	42.545	135.28	152.04	126.65	207.81	122.63	1.40945	0.00328264
FAM54A	308.9	171.87	504.18	512.9	533.64	1003.4	629.33	1.40941	0.0187685
NLRP4	42.918	30.523	74.493	87.719	127.2	100.73	84.322	1.40934	0.00135554
RPL41 /// RPL41P5	54.779	25.187	76.752	87.101	86.564	174.2	125.12	1.4087	0.0211094
ARPC5	924.12	681.38	1786.6	1882	1525.7	3330.4	2268	1.40863	0.0131692
CDS1	280.47	119.5	378.79	448.61	520.69	775.4	391.84	1.40847	0.0152353
CORO1A	54.161	39.471	100.19	115.93	101.96	178.99	146.87	1.40838	0.00310479
MRPS18B	860.51	342.8	1324	1469.3	1358.2	2235.2	1463.7	1.40806	0.00578672
IRGQ	121.97	109.44	287.4	248.07	285.91	406.79	276.98	1.40799	0.0013925
C16orf42	439.48	269.62	920.49	798.9	771.05	1272.4	860.51	1.40776	0.00442971
C12orf62	700.6	464.01	1476.5	1241.7	1146.2	2313.9	1602.8	1.40736	0.008417
PIGO	281.1	158.42	448	503.63	467.48	912.28	512.79	1.40719	0.0192961
PLAC8L1	31.251	28.381	65.353	61.197	69.607	120.15	82.915	1.40717	0.00626733
PDE8A	145.14	76.183	226.74	236.62	254.43	456.09	304.34	1.40706	0.0100535
COX5B	3698.9	2858	7310.4	6840.4	7498.3	13128	7885.4	1.40705	0.0101926
NFYC	128.72	88.602	252.89	240.26	230.78	427.79	276.41	1.40588	0.00832204
ERBB2IP	121.8	127.77	196.49	167.78	222.5	735.53	418.35	1.40553	0.134941
RAB40B	160.67	61.998	265.25	280.48	243.94	389.73	223.66	1.40509	0.00772034
CCNDBP1	508.57	233.69	845.67	830.29	885.99	1369.3	696.06	1.40499	0.0189852
DNASE2	352.98	179.72	584.22	777.23	625.25	834.46	490.9	1.40489	0.0170634
CYCS	2439.1	1959.2	4961.6	4575.9	4334.9	9406.5	5866.9	1.404	0.0179653
LRRC47	3108.5	1961.9	5716.9	5979.9	6029.7	9108.4	5541.8	1.40394	0.00330425
POLR3E	501.17	354.35	985.78	1029.2	1044.7	1467.3	952.2	1.40368	0.0019836
SNHG12	1480.5	963.16	2876.3	2807.1	3003.9	4243.3	2886.3	1.40367	0.00125114
PPPDE1	1367.2	1193.6	2746.2	2913.4	2868.1	5019.1	2553.5	1.40329	0.0124533
F11R	1278.9	826.22	2201.3	2129.5	2500.1	4304.4	2336.8	1.40317	0.0155865
C20orf194 /// UBE2F	492.59	375.13	1152.1	1017.6	1048.3	1370.8	884.46	1.40282	0.00286605
IMP4	430.78	247.38	739.51	708.14	763.98	1373.8	808.07	1.40245	0.0140616
NUP85	706.2	299.83	1116.6	1146.9	1171.1	1883.6	1205.1	1.40226	0.00574129
PLAA	328.95	200.26	534.82	495.33	471.18	1295.2	577.5	1.40173	0.0862092
BTRC	139.69	94.673	272.68	300.03	283.61	382.04	234.38	1.40161	0.00186824
POLR3H	122.21	90.482	260.98	233.76	201.54	427.31	240.61	1.40128	0.0140229
ZNF318	161.12	118	287.55	314.66	328.62	543.53	394.55	1.40113	0.00520618
ATP6V1B2	605.99	293.73	1070.4	1054.8	1037.4	1588.5	1096.2	1.40071	0.00329115
PPP1R11	226.84	142.76	426.63	413.05	468.86	643.18	470	1.40071	0.0026913
SS18 /// SSX2	87.603	55.954	165	154.84	128.74	309.08	242.3	1.39993	0.018087
GIPC1	253.14	148.77	487.86	536.46	448.22	648.6	568.73	1.3999	0.000385767
NAGK	488.15	349.25	901.01	930.86	755.04	1831.3	1008.5	1.39947	0.0338207
ATP6V0A2	205.64	132.73	380.09	415.99	363.2	625.61	349.15	1.39916	0.0105067
COPZ1	679.91	392.59	1141.3	1171.3	1276.2	2067.9	1234.1	1.39898	0.009208
PATL1	124.73	65.708	209.09	222.53	224.05	348.39	234.91	1.39845	0.00439643
GCNT1	275.88	122.31	287.64	298.43	701.12	811.89	388.52	1.39823	0.0679159
EPB41L5	246.59	151.67	437.28	384.23	443.79	833.93	435.09	1.39808	0.0218435
SRPR	252.86	158.68	483.56	527.29	479.88	678.3	405.63	1.39795	0.00285191
SELS	676.83	355.49	1245.2	1168	1088.6	1938.7	1113.9	1.39785	0.00995315
SLC37A3	304.03	130.85	453.74	462.76	663.94	711.35	451.4	1.39779	0.00540024
RNF31	193.19	128.52	347.47	369.79	333.45	644.22	348.6	1.39739	0.020223
DENND5A	451.84	300.92	745.4	788.93	1013.4	1417.9	881.64	1.39729	0.00857956
GCNT3	65.956	42.007	87.952	108.87	149.91	221.97	117.61	1.39714	0.0253929
SNHG8 /// SNORA24	814.52	613.41	1492.2	1535.3	1479.5	3014.2	2004	1.39704	0.0284068
KLK13	42.791	35.085	81.536	90.678	89.108	148.73	87.57	1.39656	0.00535236
NXT1	666.43	352.54	1080	1182.8	1376.9	1721.7	1066.2	1.3955	0.00420016
GMPPB	142.44	100.5	284.07	285.88	232.43	475.82	279.76	1.39544	0.0108128
HYI	139.04	107.03	252.23	212.92	323.56	505.91	365.76	1.39539	0.0164559
FARS2	193.21	91.73	335.64	346.41	296	520.83	336.12	1.39515	0.00698753
MXRA5	80.487	78.832	173.2	275.63	138.72	249.34	193.35	1.39312	0.0214956
SUPV3L1	481.77	268.52	806.05	772.48	882.69	1478.4	826.26	1.39254	0.0151093
PPM1D	291.43	118.37	410.17	463.48	499.61	778.31	490.68	1.3924	0.00991326
PSMD8	922.04	593.62	1656.4	1616.6	1463.2	3219.4	1904.4	1.39202	0.0231979
CAMK1D	95.447	77.171	136.23	194.22	236.81	338.61	180.27	1.39172	0.0170778
LOC645166 /// LOC654342 /// LOC729862 /// LSP1	58.765	48.807	106.01	116.45	135.22	206.83	126.05	1.3917	0.00558064
SNRNP35	79.619	50.232	135.28	120.74	116.17	309.12	167.15	1.39145	0.056355
PSMG1	1101.6	665.44	2007	1879.3	2037.9	3346.9	2136.3	1.39141	0.00848109
SNX6	685.47	473.25	1204.6	1196	1187	2489.8	1382.3	1.39092	0.0251621
ATG2A	157.09	101.97	277.43	281.66	280.57	518.93	318.36	1.39075	0.0125873
LRRC57	342.53	197.73	565.93	632.21	599.44	1034.2	558.22	1.38998	0.0183627
POLD1	141.63	124.2	258.92	244.27	340.27	549.83	339.27	1.38992	0.0168783
LRRC8E	92.215	47.672	149.65	154.41	229.79	199.25	117.13	1.38975	0.0058778
MRPS5	409.76	216.54	680.1	673.22	725.55	1203	771.62	1.38959	0.00883496
UQCRH	3517.3	2976.5	7140.1	6682.1	7684.1	12511	8600.2	1.38913	0.00631873
CMPK1	437.04	263.21	839.93	859.9	721.49	1246.6	864.62	1.38902	0.00320831
ASPA	27.832	25.703	82.067	67.585	34.642	96.044	77.034	1.38861	0.0099322
HVCN1	119.53	58.376	151.28	196.8	213.71	369.25	203.84	1.38773	0.022898
UNC13B	273.12	159.86	462.57	521.42	452.38	829.47	481.65	1.38767	0.010613
SNUPN	398.33	316.83	807.9	839.99	641.88	1450.4	786.35	1.38677	0.0175662
TTLL1	108.22	73.901	188.6	214.85	198.65	350.31	216.98	1.38669	0.00784088
HARS	1384.8	1290.1	2972	2884.4	2554.5	5575.7	3867.6	1.38649	0.0191805
TRAK2	171.57	115.26	304.64	298.06	251.29	645.74	303.64	1.38643	0.0491045
TMPPE	31.831	29.738	83.997	71.513	74.351	92.013	80.647	1.38622	7.05177e-05
SLC7A6	105.78	71.796	192.1	200.46	194.46	341.25	231.7	1.38611	0.00549639
FGD4	145.34	112.88	336.22	303.18	217.97	492.24	407.66	1.38587	0.00612859
ZNF598	170.8	117.89	331.45	341.71	362.02	473.62	370	1.38581	0.000728912
CEACAM6	79.345	47.334	109.09	112.87	148.85	291.17	194.4	1.38561	0.0371878
COMMD5	210.08	132.12	390.43	369.28	374.16	653.54	426.26	1.38496	0.00902024
ATP13A1	230.26	159.33	472.06	457.6	438.34	665.98	465.71	1.38428	0.00143662
CNOT6L	63.217	46.729	120.53	123.16	121.67	208.57	119.8	1.38408	0.00627324
ACSS2	92.449	57.754	156.55	167.18	223.29	237.02	139.34	1.38401	0.00332195
SDHA	366.04	206.76	638.19	593.29	581.05	1176.9	729.46	1.38377	0.0176276
TUFM	2062	1513.2	4012	3923.6	4278.8	6439.7	4352.3	1.3834	0.00341926
WIPI2	651.22	449.75	1238.2	1301.9	1089.1	2113.5	1153.7	1.38295	0.0115923
TSEN2	89.032	63.625	141.5	175.61	177.43	301.71	179.17	1.38293	0.0136172
PPARGC1B	56.339	41.282	109.82	105.3	96.794	197.27	139.97	1.38292	0.0104567
RFWD3	193.68	127.5	350.04	380.65	298.16	646.06	358.29	1.38263	0.0184579
CHAC1	159.52	102.26	307.21	415.7	285.66	356.57	226.97	1.38262	0.0116666
PCK2	304.65	208.79	517.76	704.42	666.67	788.53	490.65	1.38255	0.049569
ZNF432	39.646	24.751	66.332	59.827	68.209	141.4	95.469	1.3824	0.0235374
PRDX5	1793.7	1644.4	3466.6	3610.5	3712.3	7130.2	3856.1	1.38186	0.0293919
MYCN	915.66	586.25	1800	1958.8	1380.3	2688.8	1994.7	1.38183	0.00349167
FAM76A	118.2	66.303	216.33	232.08	213.22	299.53	180.64	1.38113	0.00229067
SLC25A39	1243.5	570.7	1869.5	2100.1	1932.4	3548.8	2127.7	1.3811	0.0116565
SPINT2	3311.6	1946.4	6175.3	6496	5681.6	9037.5	5877.7	1.38108	0.00189158
RDH11	1271.6	695.31	2084.3	2156.9	2060.9	3939.2	2208.6	1.3804	0.0152519
GAK	237.06	107.28	319.94	392.69	417.27	662.32	303.64	1.37984	0.0223361
PRR5	165.14	96.246	293.91	284.46	289.61	492.37	322.43	1.37972	0.00457528
CABYR	294.93	73.537	391.39	410.41	435.16	679.78	449.61	1.37905	0.0062687
NOP14	93.797	57.755	159.53	155.89	172.39	300.39	190.24	1.37875	0.00976713
NPSR1	18.632	19.978	24.844	27.437	45.084	103.43	35.003	1.37868	0.17121
LRRC59	1413.1	581.86	2563	2605.9	2389.6	2815.5	1969	1.37854	0.000584703
OIP5	1134	853.84	2424.2	2278	1937.7	3695	2277.2	1.37825	0.00729946
COG7	144.63	76.881	217.89	269.29	239.07	425.18	227.83	1.37798	0.0149047
RASL11A	31.853	23.009	77.251	63.952	55.669	88.288	68.42	1.37789	0.000755802
NFATC2	194.6	143.96	354.25	379.35	412.17	613.16	392.04	1.37721	0.0036759
PNPT1	581.05	374.97	853.87	721.23	928.43	2462.8	1158.3	1.37707	0.105408
TMEM229B	48.448	35.605	96.778	102.39	70.97	166.43	90.748	1.37684	0.0167036
EIF4G1	662.56	547.84	1200.3	1390.7	1236	2459.6	1879.5	1.3768	0.0127948
SH2B3	153.52	99.806	247.23	267.55	325.18	474.78	256.35	1.37571	0.0101209
C1orf122	918.1	646.29	1914.2	1858.6	1562.6	2783.1	1981.3	1.37561	0.00333439
NAA50	662.37	362.66	1160.1	1212.8	1114.5	1831.1	1295.9	1.37535	0.00301351
CXADR /// CXADRP2 /// CXADRP3	119.82	92.458	196.09	201.67	161.11	542.5	271.37	1.37527	0.0983939
RPIA	598.27	334.22	1079.8	1069.9	1037.2	1650.5	974.1	1.37507	0.00739281
PHF5A	973.94	736.7	1987.4	2007.6	1524	3352.7	2670	1.37467	0.00983055
SAMD11	170.53	115.6	341.96	341.88	272.78	526.93	377.37	1.37431	0.00329995
PYCARD	293.72	205.31	492.53	408.39	386.8	1299.2	617.31	1.37404	0.106824
ZNRF3	154.65	105.6	309.99	379.78	242.77	416.54	312.07	1.37401	0.00369369
CEBPG	567.83	378.28	964.38	1156	1128.6	1654.8	831.3	1.37381	0.0204056
PDCD7	336.57	197.49	582.16	586.13	611.67	987.82	642.07	1.37366	0.00573137
CRH	1196.7	1011.6	2402	2250.5	2585.4	4201.1	2892	1.37295	0.00643335
ATF3	107.26	55.622	158.79	210.71	223.67	250.52	137.13	1.37289	0.00436543
MOGAT3	46.157	36.911	84.065	94.011	89.626	162.27	105.57	1.37188	0.00816337
JAK1	267.72	174.69	377.94	395.64	592.04	924.25	564.99	1.37181	0.0234219
MRPL44	619.61	356.58	1040.6	954.75	948.59	2108.3	1267.1	1.37169	0.0323539
PRRX2	174.87	97.216	272.1	248.89	241.92	645.08	379.09	1.3715	0.0531468
HSPA5	2239	1160.5	3882.7	3611.8	3795.4	6300.1	3754.6	1.37136	0.00636654
MGAT4A	41.601	25.793	64.433	64.597	68.51	151.11	94.829	1.37109	0.0334954
MIB2	123.68	83.068	222.32	210.75	222.32	414.11	226.53	1.37099	0.0186466
MOCS3	197.62	106.81	335.77	310.53	378.46	549.64	271.5	1.37062	0.0140396
HEATR3	140.49	67.451	183.39	216.7	212.71	462.49	236.94	1.37048	0.0472299
ANXA11	975.7	634.71	1826.7	2091	1720.5	2689	1782.7	1.3704	0.00158867
WRNIP1	405.22	280.49	701.21	731.32	831.09	1279.6	776.02	1.36939	0.00741561
MYO1G	52.911	49.795	104.88	105.8	96.524	223.48	178	1.36933	0.0252887
C6orf15	23.556	18.071	47.311	51.119	37.755	78.878	66.265	1.36917	0.00621817
VPS36	163.62	127.08	287.77	287.57	297.94	628.52	354.26	1.36909	0.0334893
LOC400590	18.547	20.618	54.345	60.208	53.954	33.8	25.855	1.36891	0.0228633
ATP13A5 /// C10orf54 /// HARS	6448.2	6718.5	14544	14242	12316	26902	19484	1.36873	0.0191639
LOC100292920 /// MED18	167.97	80.864	252.68	225.14	316.04	491.29	265.51	1.36868	0.0226218
CLEC9A	15.405	16.47	36.74	47.36	32.636	47.836	32.939	1.36822	0.0016924
SCNM1	402.84	297.58	676.12	1023.1	788.47	1127.1	735.91	1.36762	0.00349333
STS	40.187	31.42	120.17	104.25	73.483	71.593	60.093	1.36739	0.0114924
NOP56	2996.5	2056.6	5593.1	5413.1	5503.6	9562.6	6251.7	1.36728	0.00695075
ACVR1	214.63	134.02	337.69	397.47	425.25	638.38	361.47	1.36718	0.00925046
KCNK6	156.94	82.473	242.28	266.33	323.38	403.18	234.49	1.36714	0.00336636
AP2B1	1220.8	564.89	2014.7	2339.4	2139.6	2716.5	2153.6	1.36675	0.00032905
EFR3A	229.76	126.26	378.98	317.14	322.12	818	501.35	1.36672	0.0426441
C1orf131	278.47	167.53	442.71	448.79	508.64	899.7	457.88	1.36642	0.0241568
MUDENG	207.85	147.81	367.57	338.79	335.58	791.76	381.18	1.36619	0.0549533
RBFA	371.57	279.24	783.51	820.69	645.2	1104.1	697.97	1.36536	0.00315342
ATP5G1	1350	583.07	1652.8	1736.2	1771.8	4799.7	2684.9	1.36532	0.082841
MEPCE	396.04	294.37	810.12	806.35	688.53	1252.2	914	1.36522	0.00355694
C16orf72	216.94	125.03	375	414.55	403.51	568.81	325.28	1.36517	0.00640673
BAT4	470.23	196.23	872.69	901.88	593.91	1065.2	710.79	1.36517	0.00362748
ZNF138	40.866	40.056	57.909	68.782	85.084	205.09	123.2	1.36498	0.0849152
DNAJC9 /// MRPS16	499.01	295.86	1034.3	1039.6	805.14	1215.5	800.23	1.36491	0.00235378
SEH1L	450.22	241.42	718.96	761.49	845.4	1236.4	777.74	1.3647	0.00487795
CSTB	2640.5	1969.9	5547.7	4924	4794	8475.7	5305.3	1.36444	0.00542076
G3BP1	815.64	519.49	1609.5	1398.4	1174.6	2688.4	1829.9	1.36352	0.0154825
DHODH	127.35	84.18	212.83	246.4	222.1	407.03	229.08	1.36322	0.0151603
ATP13A5	2164.2	2255.1	4862.6	4763.7	4124.3	8986.3	6512.4	1.36315	0.0191853
ZNF454	27.931	13.294	43.551	44.17	49.646	74.649	57.259	1.36258	0.00624067
SPG20	155	193.67	260.64	261.24	299.43	970.7	433.58	1.36164	0.175486
TIMM22	197.16	93.422	351.98	332.76	329.8	478.8	325.59	1.36153	0.00196761
CLN6	111.27	76.897	190.77	190.12	217.79	367.87	253.24	1.36083	0.0116159
C10orf54	2175.1	2261.3	4873.7	4777.2	4133.3	9003.1	6524.2	1.36077	0.0192202
PEMT	473.08	237.24	712.42	707.07	913.23	1315.2	833.28	1.36053	0.0107878
PLEKHA3	260.56	194.67	520.17	513.74	475.52	827.48	528.72	1.35993	0.00636198
FEM1A	228.62	146.37	429.61	420.98	395.76	678.61	410.3	1.3599	0.0121774
HHEX	104.73	66.254	224.66	263.16	229.6	159.92	176.12	1.35927	0.00104035
GINS4	202.39	124.24	298.54	352.26	266.48	757.94	363.32	1.35862	0.072038
UHRF1BP1	178.32	132.8	342.26	417.82	359.35	476.11	259.56	1.3585	0.0187728
NDUFB10	1991.4	1628.6	3815.4	3859.1	3663.4	7225.5	4348.2	1.3584	0.0167542
PDE4DIP	33.282	28.232	69.179	57.232	56.652	132.03	105.09	1.35679	0.0230556
ZNF577	44.037	35.848	67.823	71.829	77.296	192.16	122.33	1.35649	0.0587273
ZBTB10	47.681	30.573	81.376	74.447	89.452	155.4	120.35	1.3562	0.0132665
C8orf30A /// C8orf30B	207.83	143	369.16	384.26	337.63	704.18	452.26	1.35532	0.0198261
TMEM69	294	227.89	451.05	555.68	482.63	1181	622.65	1.35522	0.0609415
COPE	210.08	126.83	348.5	352.14	373.1	649.62	369.84	1.35479	0.0142008
C15orf24	1166.2	762.94	2134.1	2140.7	2165.1	3427.6	1982.2	1.35473	0.00951646
B4GALT7	101.67	79.186	207.66	218.23	197.76	301.39	207.74	1.35467	0.0015532
CCDC144C	18.521	19.502	23.406	27.911	43.672	99.459	50.415	1.35444	0.121986
HAMP	252.12	159.17	405.15	435.21	426.55	835.68	556.09	1.35394	0.019006
HOPX	41.784	23.844	85.056	96.801	83.138	70.415	52.525	1.35354	0.00279844
DNAJB12	148.43	105.63	275.03	289.01	242.44	491.83	306.02	1.35339	0.0191947
CARS	449.62	294.24	818.9	998.48	901.66	1082.2	590.25	1.35337	0.0113842
AAMP	607.53	325.62	872.33	953.83	994.4	1946.9	1153.6	1.35304	0.0272858
ZNF200	146.34	94.306	257.54	311.23	225.12	435.51	260.68	1.35297	0.0106616
KRTCAP3	326.27	192.23	483.23	505.14	628.94	1030.4	561.63	1.35233	0.0282005
C5orf22	181.33	130.25	310.18	329.37	321.09	630.26	366.59	1.35217	0.0255532
TFDP1	399.99	249.57	687.73	733.1	638.05	1257.6	845.37	1.35212	0.0107337
HES2	45.99	31.004	82.892	94.93	90.087	125.2	86.992	1.35211	0.00075451
GON4L /// YY1AP1	142.43	94.135	259.23	282.92	304.01	361.39	295.53	1.35177	0.000336538
CCDC144A /// CCDC144B	11.431	14.166	16.243	18.584	26.427	69.374	38.947	1.35142	0.132027
IDH3B	863.55	521.08	1324.1	1384.2	1307	3050.6	1684.3	1.35137	0.0432252
BRI3	235.45	187.09	454.45	436.35	495.3	770.08	522.37	1.35132	0.00910682
TATDN2	165.47	134.53	367.88	314.35	290.44	557.61	358.9	1.35076	0.0120923
PHAX	282.5	149.45	419.21	345.17	303.32	1133.8	508.2	1.34955	0.133797
KIAA0664	120.99	66.282	243.47	194.34	185.63	330.94	213.29	1.34943	0.00532422
CDX1	44.602	31.574	132.71	102.83	54.104	98.551	87.307	1.34937	0.0152606
ATP6V1G1	1301.3	865.51	2245.5	2252.2	2263.5	4277	2672.5	1.34886	0.0167804
PRPF38A	479.1	294.72	769.32	763.72	760.27	1647.6	999.7	1.34846	0.0284256
DPH2	262.07	168.32	531.22	465.89	453.98	740.67	550.28	1.34837	0.00302628
C15orf39	170.72	108.7	311.63	304.27	325.35	481.2	314.53	1.34787	0.0028755
SPDYE3	20.432	16.597	40.569	50.436	36.753	60.726	38.67	1.34771	0.0025808
NXF1	193.76	137.62	365.84	308.82	303.21	708.77	424.85	1.34759	0.0317747
THAP11	396.45	269.52	701.19	711.16	722.64	1253.1	760.82	1.34694	0.00990053
HAUS8	203.86	121.16	335.84	359.32	381.21	577.09	394.14	1.34689	0.0060906
LRP11	116.55	124.14	248.8	302.56	214.66	458.28	222.57	1.34671	0.0226084
MBD3L5	55.686	40.987	85.107	103.78	114.74	187.98	126.81	1.34632	0.00982789
KLHDC5	189.8	188.2	483.16	556.91	327.08	554.82	443	1.34613	0.00205617
LSM12	518.83	256.67	841.6	890.29	870.61	1340.3	866.45	1.34602	0.00408005
FAM174A	179.48	82.446	310.46	450.01	310.75	260.37	266.77	1.34592	0.011713
GTF2B	918.41	438.11	1488	1252.9	2012.1	2138.8	1101.6	1.34497	0.0125375
QTRTD1	208.51	105.67	343.56	409.2	347.6	493.74	278.99	1.34308	0.0066619
CCDC117	369.71	192.86	634.97	644.85	648.79	925.15	672.4	1.34276	0.0014252
YARS2	807.1	448.12	1663.1	1791.7	911.01	2000.3	2051.9	1.34247	0.00700636
IRF8	55.278	30.048	77.547	82.732	65.922	206.31	137.43	1.34168	0.0677835
ZNF10	83.628	64.733	128.49	153.95	145.34	324.21	171.27	1.3416	0.042172
SERTAD3	326.52	152.06	427.93	469.13	577.81	950.86	604.74	1.34159	0.0204657
SNX27	242.93	161.92	385.37	396.33	466.09	804.08	431.88	1.34148	0.0248576
SLC39A14	358.22	220.82	715.73	766.72	570.52	880.63	638.42	1.34094	0.00283259
DDX23	339.42	200.76	631.29	590.97	558.56	955.72	573.24	1.34084	0.0062306
NANS	1466.3	761.71	2335.6	2267.8	2754	3927.8	2532.3	1.3406	0.00402423
SEC63	600.16	575.26	886.36	1049.7	1217.1	2800.1	1303.5	1.3405	0.0840253
MSMB	24.488	17.502	48.034	52.039	44.562	68.001	51.835	1.34027	0.000565418
ATP1B1	887.34	570.1	1437.5	1554	1850.8	2537.8	1218.5	1.3402	0.0135614
MRPL16	1356.3	812.41	2260	2166.3	2084.3	4470.2	2804.3	1.34007	0.0269292
FNTB	142.33	95.833	315.98	286.31	264.61	338.77	258.88	1.33981	0.000134017
ZNF238	145.67	102.46	265.83	327.77	223.07	439.39	275.46	1.33974	0.00561737
ITGB1BP3	475.93	402.64	781.18	648.72	686.81	2328.5	1251.4	1.33902	0.1566
TPSG1	60.215	43.314	113.53	102.96	111.91	195.39	105.72	1.33895	0.0212559
PRELID1	2741.2	2238.6	5507.2	5145.7	4608.4	9931.8	6602.9	1.33887	0.0150782
RMND5B	172.2	134.58	291.6	277.46	293.03	689.84	337.5	1.33879	0.0633701
PRODH	97.234	59.176	154.29	158.89	155.65	322.37	189.66	1.33871	0.0300005
HSPA8	3528.8	2475.1	6514.3	5836.9	5754	12240	7769.3	1.3375	0.018711
ZNF614	89.647	75.019	165.96	129.41	147.4	389.28	238.95	1.33713	0.0605695
GART	402.25	256.87	631.07	714.94	760.47	1223	761.15	1.33668	0.0142169
ZNF572	37.467	24.447	66.435	69.628	70.564	106.11	82.036	1.33661	0.00189195
KDELR2	949.58	601.44	1774.1	1787.6	1672	2600.3	1606.1	1.33653	0.00285845
DUS1L	347.11	174.4	486.94	484.5	538.16	1123.2	835.4	1.33583	0.0326899
DVL2	300.35	143.27	451.46	496.62	546.53	744.91	464.68	1.33579	0.0059954
DNAJC9	342.19	213.82	685.05	652.1	538.62	930.97	641.85	1.33571	0.00366387
PINX1	219.64	127.59	371.54	343.56	318.43	719.23	430.42	1.33566	0.0286582
MATK	109.03	46.419	123.39	143.74	148.26	368.69	173.12	1.33456	0.0870519
CLIP1	104.32	111.5	156.98	179.05	189.08	563.35	261	1.33439	0.130299
CTSC	1686.3	1235.2	3121.9	2742.8	2991	5877.4	3604.9	1.33428	0.0200292
LOC100288142 /// NBPF1 /// NBPF10 /// NBPF11 /// NBPF12 /// NBPF14 /// NBPF15 /// NBPF16 /// NBPF24 /// NBPF8 /// NBPF9	79.028	30.824	95.464	85.713	110.95	261.47	177.24	1.33327	0.0663382
CNNM3	180.62	121.73	339.49	372.47	297.87	513.44	316.63	1.33288	0.00411334
MFSD1	308.8	159.43	486.33	522.12	480.04	870.42	505.1	1.33283	0.014555
LAGE3	41.831	33.997	83.427	91.597	76.296	130.67	76.297	1.33273	0.00373843
CLEC4G	38.336	28.63	99.308	117.9	48.866	71.253	65.358	1.33265	0.0188854
NCR1	151.35	56.404	171.42	262.2	218.08	394.77	204.48	1.33258	0.0368273
NHP2	3072.2	2391.5	5821.9	5357.9	6226.6	10110	6401.5	1.33234	0.00632779
TCF25	480.32	391.61	898.25	911.72	978.46	1602.8	1001.4	1.33234	0.00928359
TNFRSF25	145.96	83.039	195.43	215.67	249.5	491.66	302.06	1.33105	0.0339881
NEK6	280.28	153.26	332.75	482.5	616.53	749.44	501.24	1.3309	0.00766137
M6PR	693.54	431.89	1442.6	1557.1	961.53	1699.8	1331.4	1.33059	0.00855624
TNIP2	259.68	171.17	440.8	392.37	446.14	887.78	589.77	1.3305	0.0236256
MN1	1038.5	766.78	1938.5	1970.5	1727	3443.5	2434.3	1.33039	0.00823106
TFEB	85.733	52.083	147.21	150.35	160.2	235.25	150.14	1.33013	0.00254524
DEGS1	1404.1	1036.2	2915.3	2687.4	2950.8	3712.2	2520.3	1.3295	0.0011013
FAM50A	763.75	531.35	1547.2	1487.7	1687.7	1782	1034	1.3284	0.00185975
CKS1B	1875.5	1295.9	3227.7	3061.3	3483	6155.1	3628.4	1.32829	0.0140278
ITGB5	1404.8	994.1	2708	2509	2641	4187.1	2880.1	1.328	0.00750997
SLC1A4	50.429	40.768	116.67	159.32	72.596	109.31	78.601	1.32796	0.0336396
VPS26A	384.98	246.75	651.93	588.59	588.82	1341.7	909.66	1.32758	0.0287527
ZBED1	377.55	331.19	732.86	757	684.61	1380.4	790.27	1.32647	0.0202829
WDR85	169.72	136.92	309.07	316.82	330.61	581.11	367.1	1.32607	0.0127212
RPUSD3	194.3	116.74	296.26	343.72	289.07	630.61	400.14	1.32606	0.0245562
MAD2L1BP	818.41	454.59	1301.4	1300.6	1356.1	2423.7	1524.2	1.32573	0.0144404
PTRH1	210.83	138.95	316.51	335.41	360.35	741.16	430.74	1.32566	0.0396558
AMBRA1	82.715	59.575	151.91	151.66	161.21	248.31	179	1.32525	0.00287214
USP39	815.42	490.37	1455.1	1538.7	1407.7	2141.7	1373.2	1.32507	0.00551027
LARP4B	144.47	90.413	221.68	219.67	244.15	490.61	275.05	1.32401	0.034935
NLRP9	52.231	37.159	101.78	99.077	100.1	146.59	187.39	1.32385	0.0064751
DCLRE1B	182.02	101.52	269.41	308.98	363.51	477.39	353.25	1.32355	0.00327062
TEX261	81.256	58.372	173.21	163.38	129.52	232.55	156.31	1.323	0.0035163
MRP63	551.45	475.39	1192	1049.8	1047.8	1847.2	1049	1.32266	0.0101025
DPH1 /// OVCA2	353.35	158.01	546.03	517.1	545.06	949.41	627.5	1.32238	0.0105073
SLC25A32	251.8	132.47	422.74	404.11	427.38	667.23	425.81	1.32201	0.00905449
IRAK4	19.379	29.76	56.121	60.015	55.527	74.039	44.116	1.32197	0.00784089
PCMT1	1601.5	1005.3	2817.1	2849.7	2761.6	4604.7	2972.6	1.32183	0.00549203
SLC7A6OS	162.92	101.81	261.93	306.7	296.23	458.24	304.08	1.32133	0.00579024
C11orf59	848.87	650.27	1657.3	1612	1490.7	2731.5	1691.2	1.32112	0.0107931
PBK	152.22	100.19	223.1	205.63	259.65	572.3	321.14	1.32036	0.0557728
CRAMP1L	129.55	91.594	207.21	258.88	234.26	404.11	248.29	1.32028	0.0123921
SGMS1	137.64	82.63	225.1	235.58	291.26	348	190.91	1.32008	0.00517667
RNF212	35.573	28.488	62.732	51.49	94.482	111.14	76.915	1.31985	0.00908762
BEND3	474.88	369.28	1065.7	1004.7	864.76	1277.9	931.97	1.31928	0.00113077
EIF2B5	456.41	249.22	736.77	765.51	765.93	1252.6	704.83	1.31892	0.0107854
ATF6	87.49	57.394	171.08	179.51	152.63	219.69	147.22	1.31892	0.000526998
MRPL37	947.28	550.94	1580.5	1640.7	1432.3	2817.7	1662.7	1.31809	0.0157103
TSC22D1	1068.9	709.31	1898.1	2028.2	1969.9	2970.6	1928.7	1.31799	0.0119043
MICALL1	475.85	331.35	835.2	912.7	892.3	1382.7	787.97	1.31724	0.015462
SNHG1	1146.4	717.41	2100.3	2025.9	2155.1	2999	2096.5	1.31592	0.00147402
RAD54L	248.43	163.26	434.22	449.89	458.93	706.76	470.96	1.31585	0.00602916
RRP9	201.04	113.59	323.11	318.76	310.81	613.82	349.92	1.31582	0.0254516
ALG2	420.19	237.12	737.08	725.54	767.96	1040.6	636.08	1.31517	0.00269921
ARFRP1	90.011	66.586	137.2	159.52	154.4	327.97	215.6	1.31473	0.0313416
EIF4EBP2	481.57	328.76	828.01	1033.4	907.3	1262	764.36	1.31445	0.00529909
SNRNP25	1395.8	1042.6	2891.3	2611.4	1916	4709.2	2920.7	1.31432	0.0243152
AEN	785.3	480.91	1517.8	1657.4	1341.8	1780.4	1275.9	1.31424	0.0191935
EEF1D	2278.5	1899.7	4625.9	4373.2	4112.8	7663.1	5053.4	1.3139	0.00853057
HS3ST6	59.657	43.425	109.02	116.03	118.17	169.26	105.1	1.3137	0.00206029
SLC7A5	558.47	256.79	961.08	1066.8	1012.7	1012.4	760.94	1.31365	0.00350855
E2F4	189.84	125.52	331.46	340.39	338.74	556.92	377.21	1.3134	0.00608069
KIAA0430	184.73	112.49	278.69	339.17	341.81	516.94	318.06	1.31269	0.00651563
UQCR11	1299.1	926.25	2187.1	2190.8	2333.9	4337.8	2717.8	1.31189	0.0153767
BRMS1L	133.19	74.97	182.78	189.22	255.08	406.32	247.85	1.31163	0.0204528
MED20	378.67	201.44	628.07	662.92	630.43	958.13	553.46	1.31144	0.00515752
HNRNPM	3292.4	1765.7	6043.5	5804.4	4801.1	8458.2	5779	1.31143	0.00655562
UQCRQ	1221	912.72	2344.4	2161	1917.4	4166.3	2554.6	1.31114	0.016061
FOXM1	146.37	108.01	394.14	333.59	194.86	339.8	367.28	1.3111	0.00499036
UBE2J2	450.91	235.57	744.83	753.78	681.13	1225	773.81	1.31026	0.0102028
FAF1	241.95	132.33	424.78	423.86	385.62	622.04	367.27	1.31024	0.00356986
PDCD2	421.36	243.05	748.95	831.89	694.84	1019.3	647.11	1.31012	0.00496507
ANAPC4	879.58	527.09	1281.8	1149.5	1197.2	3347	1512.8	1.31001	0.102047
ZDHHC16	322.52	213.32	551.65	587.6	498.81	1018.4	617.49	1.30963	0.0181472
PAPSS2	323.2	197.47	488.13	542.72	383.37	1166.8	636.69	1.3095	0.06353
GRWD1	233.55	149.87	423.67	420.44	399.48	656.47	446.61	1.30905	0.00486023
SCRIB	866.91	491.41	1402.8	1612.1	1509.8	2204.6	1571.3	1.30863	0.00457719
TPST1	254.8	147.2	438.93	515.8	416.7	619.87	476.93	1.30844	0.0030281
GTF2H3	221.07	77.525	250.26	254.61	235.97	738.24	306.67	1.30844	0.140766
EIF4E3	283.16	174.35	442.12	556.52	420.02	847.52	533.94	1.30839	0.0178151
CSNK2B /// LY6G5B	487.82	340.82	687.5	777.25	789.99	1849.2	875.07	1.30819	0.0797396
C19orf10	824.9	417.75	1317.2	1292.8	1372	2168.9	1350.6	1.30738	0.00726088
ZNF124	136.76	87.025	158.64	169.44	165.82	613.17	354.46	1.30656	0.150206
KIAA0494	230.05	148.83	368.2	399.06	386.05	720.67	370.34	1.30629	0.0237113
FAM120A	715.55	371.34	1001.4	1021.5	1513.8	1832.6	1178.2	1.30453	0.00878091
SNORD16	105.58	48.334	142.57	133.16	147.4	336.89	185.51	1.30391	0.0529914
PWP2	818.05	510.34	1357.4	1392.8	1638.5	2169.8	1294	1.30369	0.00874991
PRPF19	506.94	321.51	759.21	967.26	762.47	1600.8	809.83	1.30352	0.0484533
SAP18	1328.7	910.84	2454	2167.6	2295	4138.6	2530.8	1.30345	0.0109444
RNF187	123.09	74.233	211.4	230.01	257.79	274.75	167.17	1.30329	0.0174279
UBE2M	462.04	320.76	716.64	734.59	774.99	1637	929.15	1.30309	0.0433977
CRTAP	412.7	280.73	674.38	831.66	738.6	1177.5	711.4	1.30308	0.0113959
MTFR1	296.93	149.04	445.17	524.05	527.24	704.23	481.55	1.30294	0.00384809
MFSD8	119.71	87.665	193.84	207.66	238.24	383.43	206.76	1.30273	0.015869
IRF9	94.193	57.011	151.68	164.48	159.01	270.76	185.52	1.30254	0.00573292
TSR2	150.2	99.632	277.89	283.9	254.64	415.61	273.87	1.30202	0.00338493
C1orf64	47.544	30.654	40.638	33.914	266.56	44.475	47.254	1.30185	0.432875
APOBEC3G	106.79	57.317	151.14	202.57	241.56	213.81	104.44	1.30165	0.0183248
TESK2	103.11	54.776	166.59	176.56	178.2	256.91	161.34	1.30137	0.00297168
MCL1	1004.5	489.52	1519.2	1496.3	1683.9	2664.9	1650.3	1.30135	0.00812263
ADAT3	112.74	68.909	223.4	163.33	199.45	309.2	257.43	1.30135	0.00311222
PPP4C	503.65	301.95	904.65	869	862.72	1333.9	830.56	1.3011	0.00369186
ZBTB45	115.52	88.586	209.03	211.26	202.15	383.12	253.1	1.30061	0.0144065
TRPV3	38.026	29.959	67.424	68.534	79.862	119.08	72.137	1.30044	0.00659885
REEP5	451.48	286.7	743.72	667.68	722.56	1501.2	823.46	1.29997	0.0326664
SLC25A6	2835.1	2203	4875.8	5109.4	5318.5	9503.7	5786	1.29982	0.0166955
ZNF473	118.79	76.452	166.33	196.94	257.78	339.47	181.81	1.29855	0.0166056
GADD45GIP1	1243	761.48	2138.5	1911.3	2065.6	3745.2	2322.2	1.29845	0.014295
CYC1	1842.7	1254.1	3005.1	3327.8	3241.6	5644.8	3407.5	1.29705	0.0128805
MRPS16	617.5	423.33	1027.6	1160	1038	1889.1	995.8	1.29692	0.0214876
ATP6V0D1	257.66	164.18	440.99	410.12	363.03	858.55	541.68	1.29674	0.0361708
C9orf82	713.84	307.93	1036.6	1193.7	1015	1774.9	1186.5	1.29667	0.00967809
NUP50	530.12	360.19	920.68	926.77	796.56	1728.9	1129.4	1.29621	0.0195411
HS3ST3B1	90.448	67.938	116.24	111.7	140.59	408.92	193.48	1.29531	0.181986
FBXO7	790.07	452.27	1357.1	1329.4	1523.8	1885.2	1111.8	1.29468	0.00381884
U2AF1L4	177.06	138.45	328.93	329.33	284.42	605.18	350.13	1.29452	0.0271743
OGFOD2	84.394	59.973	126.57	153.61	137.6	290.23	176.08	1.29403	0.0309136
FRG1 /// LOC100134091 /// LOC100509419 /// LOC100510581	589.19	444.01	974.77	1027.7	988.13	2073.7	1070.5	1.29324	0.0355909
WDR7	252.01	158.93	418.23	395.87	362.96	836.94	498.47	1.29306	0.0334373
NBAS	646.93	356.44	1082.3	1097.9	1037.6	1699.4	1080.1	1.29298	0.00442129
LMNB1 /// PCIF1	300.87	105.33	400.35	379.49	407.69	801.31	469.16	1.29167	0.0470654
COQ4	76.686	52.527	115.59	131.39	116.69	268.93	160.79	1.29154	0.0386389
DENR	1249.9	734.3	2197.1	2117.4	2059.5	3338	2278.7	1.29121	0.00413004
RAPGEF1	200.34	155.48	407.3	445.3	376.97	511.93	317.45	1.29111	0.00237502
CSRNP2	195.65	164.56	353.26	407.43	407	594.36	363.44	1.29034	0.00604205
MLYCD	211.12	128.54	370.31	363.71	367.75	559.29	354.32	1.28994	0.00869905
PNKD	487.29	260.44	747.65	665.9	788.63	1453.4	938.09	1.28951	0.0198379
ECSIT	163.85	88.443	236.42	229.09	235.96	531.6	360.94	1.28908	0.0361122
ABCB8	49.438	39.031	103.06	105.54	91.508	132.08	99.508	1.28842	0.000527535
PLD2	112.74	56.156	176.91	190.89	167.24	289.82	207.04	1.28801	0.00392299
ZFP82	158.49	126.26	206.44	228.9	265.61	689.13	387.96	1.2874	0.104274
C5orf32	1107.2	806.98	1860.2	1938.8	1971.8	3572.1	2291.7	1.28714	0.0147667
C10orf119	1016	860.13	1996.6	2034.6	1969.1	3154.9	1674.5	1.28683	0.0113536
FASTKD1	749.01	553.96	1149.9	937.95	1174.8	3095.3	1677	1.28676	0.0947461
SAP30L	210.8	145.69	372.66	330.72	350.04	685.74	398.39	1.28646	0.0243081
C2orf47	516.49	289.65	800.34	863.34	792.11	1476.3	728.64	1.28619	0.0303415
HARS2	314.35	150.21	427.72	449.32	458.35	930.42	490.78	1.28609	0.0418284
TLL1	76.471	54.983	127.94	145.69	135.02	232.45	146.09	1.28599	0.00826116
RAB11FIP1	102.29	64.323	191.7	186.36	169.58	264.66	171.51	1.28551	0.002593
ELOF1	787.04	509.73	1362.4	1245.2	1276.3	2435.5	1517.1	1.28486	0.0176943
GIP	196	120.12	341.92	345.4	325.69	527.36	386.77	1.28473	0.00278101
THG1L	203.6	137.04	302	321.19	333.92	702.42	408.8	1.28445	0.0408964
RHPN2	475.29	196.92	600.07	763.41	873.34	1037.1	654.72	1.28404	0.00738223
C10orf32	204.92	118.42	355.98	304.16	280.75	633.79	358.25	1.28393	0.032357
PLEKHG4	83.817	61.978	138.58	172.27	141.37	257.67	155.71	1.28365	0.00979198
UBE3C	184.92	116.82	289.5	362.76	327.75	489.16	326.41	1.28362	0.00402356
TXNL4A	1490.4	1043.8	2410.9	2265.7	2909.4	4751.9	3077.9	1.28349	0.0141977
KATNB1	93.628	64.272	167.48	187.01	157.64	256.54	163.4	1.28335	0.00362586
NDUFAF1	438.15	169.26	666.86	622.66	544.58	1121.7	603.62	1.28281	0.0237407
OGDH	112.15	93.214	186.11	215.69	162.28	435.08	254.44	1.28253	0.0514642
BAX	538.72	292.54	800.71	914.61	796.05	1531.7	823.3	1.28208	0.0427354
C6orf62	786.91	480.81	1352.6	1384	1271.4	2157.8	1417.2	1.28205	0.00631553
FARSA	239.24	166.75	401.14	365.94	426.41	780.85	541.41	1.28185	0.0183931
ATP11A	272.81	158.29	421.88	432.67	583.71	657.79	367.8	1.28158	0.00689578
YIF1A	466.17	264.14	693.16	562.72	722.22	1572.2	758.53	1.28136	0.0735938
RPL26L1	2135.7	1369.6	3807	3534.2	3111.6	6583	4829.5	1.28096	0.0127818
FEN1	927.03	532.94	1676.3	1553.3	1380.9	2484.3	1788	1.28082	0.00731759
NDUFAF3	367.31	290.39	504.39	567.12	616.18	1508.4	706.4	1.28081	0.113707
PACSIN2	374.95	242.4	640.25	672.27	663.38	1024.1	559.63	1.2808	0.0102645
F2R	175.96	103.13	302.59	291.77	342.32	419.51	288.93	1.28076	0.00343071
ASNS	1792.7	1338.9	3313.5	4249.1	3685.9	3967.4	2347.2	1.28061	0.0240967
CWF19L1	170.27	94.62	273.55	286.59	253.15	473.69	310.17	1.28052	0.0103984
MCOLN1	195.4	135.62	352.79	337.8	317	600.6	346	1.28045	0.0186283
GRPEL2	731.36	423.4	1024.9	1341.5	1218.6	2024.2	1198.2	1.2802	0.0211508
NDUFB9	2502.6	1720.7	4549.3	4540.8	4097.4	7326.9	4702.7	1.28019	0.00730203
ZNF329	377.64	141.62	468.36	547.71	610.6	895.28	536.9	1.28001	0.0147771
SNF8	1897.6	964.15	2786.1	2908.5	2954.5	5246.3	3174	1.27964	0.0151115
SLC39A4 /// SLC39A7	232.95	119.82	310.77	310.11	320.04	771.8	365.58	1.27949	0.0846681
BOP1	609.79	413.99	1009	1175	1094.2	1690.6	1181.4	1.27899	0.00523137
NKG7	50.816	39.105	83.021	81.122	110.7	161.56	105.46	1.27893	0.0141089
UNG	1202.6	589.63	1712.8	1840	1537.4	3601.5	2161	1.27788	0.0407482
PARP2	401.45	224.79	547.12	524.91	618.95	1345.9	687.73	1.2778	0.0714164
PRKCZ	265.85	153.8	375.44	401.23	414.4	843.67	416.28	1.27759	0.0518452
LOC219347	44.627	35.124	81.986	97.08	74.131	133.27	106.18	1.27677	0.00307552
AIMP1	555.86	405.88	1014.5	883.65	867.69	1894.6	1056.2	1.27675	0.0273997
ZNF622	779.7	425.79	1323.2	1296.8	1236.4	1979.7	1373.1	1.27538	0.00473871
DNAJB4	246	176.44	406.62	372.54	439.24	826.52	470.76	1.27523	0.0250556
SPIRE2	64.928	48.337	127.75	130.93	117.31	172.04	115.49	1.27455	0.000866217
AGAP1	76.199	68.096	144.77	166.3	154.4	232.69	131.85	1.27454	0.00609092
SORT1	226.97	163.63	410.21	424.36	352.43	700.34	465.96	1.27259	0.0110759
TUBA1C	6492.9	4069.8	11278	10905	11358	17491	14601	1.27242	0.00197957
SLC7A2	106.99	54.039	266.62	224.49	142.33	144.53	144.6	1.27239	0.0188351
SLC30A6	159.32	118.13	295.89	345.02	259.38	440.08	239.34	1.27233	0.0114456
MCM6	569.06	418.73	1072.9	991.58	853.44	1853.9	1279.8	1.27226	0.0164308
CCDC57	71.273	44.967	114.75	108.9	97.362	240.5	143.15	1.27221	0.0404211
NUBP2	252.09	178.32	409.74	453.96	398.13	815.96	502.98	1.27127	0.0204049
ZNF808	37.342	30.815	49.331	58.443	60.073	161.15	79.572	1.27114	0.108825
MAGOH	400.28	208.17	585.45	601.1	485.98	1263.5	589.28	1.27066	0.0797499
ANAPC5	1666.5	1238.4	2932.5	3102.6	3459.5	4521	2926.3	1.27047	0.00284759
PSORS1C2	45.393	39.836	111.55	97.633	75.42	126.47	101.25	1.26998	0.000760298
GPR137B	89.646	54.817	182.24	189.59	90.965	233.94	172.29	1.26991	0.0121048
RPS6KA4	79.832	62.727	148.05	156.8	166.64	216.05	151.84	1.26988	0.000688437
GCDH	157.87	111.86	267.67	278.37	238.79	515.66	324.25	1.26947	0.0242106
MRPL38	115.37	63.976	203.42	183.53	160.37	317.31	251.2	1.26934	0.00973667
MAN2B2	68.689	39.106	104.41	135.94	124.47	154.82	88.609	1.26922	0.0100992
GMCL1	213.2	119.35	355.24	374.7	374.33	498.73	293.74	1.26913	0.00473655
ZDHHC7	558.9	325.54	949.75	932.73	928.21	1452.6	1047.1	1.26913	0.00561581
C18orf32	980.72	506.51	1459	1740.3	1515.3	2454	1434	1.26906	0.0106918
PRC1	451.85	307.02	779.07	822.95	768.79	1286	866.42	1.26866	0.00453237
CYBA	297.36	214.91	442.62	485.71	500.07	1040	506.02	1.2686	0.0460688
[truncated: 18,016 more rows]
